# Supplementary material for: Genome-wide CRISPR screening reveals nucleotide synthesis negatively regulates autophagy
Source: J Biol Chem. 2021 May 14;296:100780. doi: 10.1016/j.jbc.2021.100780 (PMC8191307; doi:10.1016/j.jbc.2021.100780)
Supplement: Supplemental Table S1 [file mmc1.xlsx]

## Sheet: 20190905_0911
Supplementary Table S1: Read counts of next-generation sequencing
sgRNA	gene	Replicate #1 Enriched	Replicate #1 Unsorted	Replicate #2 Enriched	Replicate #1 Unsorted	seq
HGLibA_00001	A1BG	2	232	0	90	GTCGCTGAGCTCCGATTCGA
HGLibA_00002	A1BG	1	187	0	348	ACCTGTAGTTGCCGGCGTGC
HGLibA_00003	A1BG	1	0	560	531	CGTCAGCGTCACATTGGCCA
HGLibA_00004	A1CF	0	0	0	15	CGCGCACTGGTCCAGCGCAC
HGLibA_00005	A1CF	0	85	1	37	CCAAGCTATATCCTGTGCGC
HGLibA_00006	A1CF	0	129	1	334	AAGTTGCTTGATTGCATTCT
HGLibA_00007	A2M	0	80	16	128	CGCTTCTTAAATTCTTGGGT
HGLibA_00008	A2M	0	77	0	329	TCACAGCGAAGGCGACACAG
HGLibA_00009	A2M	14	1060	0	207	CAAACTCCTTCATCCAAGTC
HGLibA_00010	A2ML1	0	410	1777	247	AAATTTCCCCTCCGTTCAGA
HGLibA_00011	A2ML1	1	580	0	190	GCTTACCTGTAGTTCCACCA
HGLibA_00012	A2ML1	0	480	0	48	TATTTCCAACTCCCGACACC
HGLibA_00013	A3GALT2	0	201	0	64	CGAATGCGCGTCGCGTTCGA
HGLibA_00014	A3GALT2	0	627	0	87	CTTCGAACGCGACGCGCATT
HGLibA_00015	A3GALT2	3	126	0	102	CGGCAGATCCTACTTACACT
HGLibA_00016	A4GALT	679	355	2	307	CAGTCCCGCTACGTCCTCAA
HGLibA_00017	A4GALT	22	599	0	419	CTACTGCCCCACGACGCACG
HGLibA_00018	A4GALT	0	682	0	12	CTTTGAGGACATCAACCCCG
HGLibA_00019	A4GNT	0	0	132	90	CAGCTCGGATGCATCCCGCC
HGLibA_00020	A4GNT	0	30	0	32	GTAGCGCCTCCACTCTCGAT
HGLibA_00021	A4GNT	1	267	81	419	GAAACACAATGCCACGTCTG
HGLibA_00022	AAAS	2	440	0	115	TCCCTTATCAGGCGTGATGT
HGLibA_00023	AAAS	0	183	0	48	CCCAGACGGCAGCAAAATCC
HGLibA_00024	AAAS	0	0	0	15	GTGGGGTGACCAACCTGCTC
HGLibA_00025	AACS	0	270	1	40	CCCCGGTCGGGAGGAGATCC
HGLibA_00026	AACS	0	30	1	385	CTTCTCACGTGTGTATGATG
HGLibA_00027	AACS	0	850	410	120	GTTATGATGACTTGTACCAT
HGLibA_00028	AADAC	1	237	0	439	GTCACCCGACTTCGCAACAC
HGLibA_00029	AADAC	0	196	0	18	GAACCCCAGTGTTGCGAAGT
HGLibA_00030	AADAC	0	334	0	0	AAAGCTCCCGACAACCTTAA
HGLibA_00031	AADACL2	0	304	0	34	AATATATCACAGCTCGCCTT
HGLibA_00032	AADACL2	2	95	0	655	TGTTTGCCGTCCATCTATTC
HGLibA_00033	AADACL2	1	347	0	858	TTTGGCAAGTACAATCGTAC
HGLibA_00034	AADACL3	0	423	0	50	ATCGTGTACTACCACGGTGG
HGLibA_00035	AADACL3	0	435	0	269	AAATCCGTGACCACAACATC
HGLibA_00036	AADACL3	0	192	0	43	GATCCACTCCATATGCATCC
HGLibA_00037	AADACL4	0	0	0	39	CGGGTATCGTCCCAAAACGC
HGLibA_00038	AADACL4	0	0	0	33	TCGTACTTCCTCCAGACGTC
HGLibA_00039	AADACL4	2	136	0	233	ACCATGTCACGCGGACCCCC
HGLibA_00040	AADAT	0	530	0	222	ACCAAAATCGATGATCTCCT
HGLibA_00041	AADAT	0	104	0	123	CTTCAGTATTCTCCGAGTGC
HGLibA_00042	AADAT	1	223	0	35	ATTAACCAGTGAACGCAAAA
HGLibA_00043	AAED1	0	316	0	105	ATGACTGTCCAATCACTATA
HGLibA_00044	AAED1	0	606	50	691	AATGTCACCCTTATAGTGAT
HGLibA_00045	AAED1	0	258	0	24	GCTTACCTGGACCTAAAATG
HGLibA_00046	AAGAB	1	871	3	1005	ACCATTCTTCATCACTACAT
HGLibA_00047	AAGAB	0	272	0	86	GCCTTGATAGTGTCTCCTCA
HGLibA_00048	AAGAB	0	282	41	570	AGCAGACATCAATCTATGTG
HGLibA_00049	AAK1	0	99	0	85	GACCATTTCTGGTGCTCGAT
HGLibA_00050	AAK1	0	76	0	118	GTCCTATCGAGCACCAGAAA
HGLibA_00051	AAK1	0	128	0	721	GTTGACAAACATGCGTTTCA
HGLibA_00052	AAMDC	0	11	0	0	AGGCTCTAATACAACCTATA
HGLibA_00053	AAMDC	0	155	0	178	TCCCAAGTCCGACTACCCCC
HGLibA_00054	AAMDC	0	144	0	147	GGTGTACAGACTCTTGTGAT
HGLibA_00055	AAMP	0	113	0	0	ATCGCTGAGCCGCCATACGA
HGLibA_00056	AAMP	0	18	0	56	GGAGGGCCCCGACGATAGCG
HGLibA_00057	AAMP	0	330	53	48	CTCCAGGTCTCCCGCTTCAA
HGLibA_00058	AANAT	0	74	0	476	CGCGTCCTCGCACATGAGCG
HGLibA_00059	AANAT	1	255	1	226	ACCTTCACGCTCGATCTCAA
HGLibA_00060	AANAT	0	0	0	196	CCTTCATCATCGGCTCGCTC
HGLibA_00061	AAR2	0	335	0	42	GAGGTCGGGCCCAAGTTCCG
HGLibA_00062	AAR2	0	500	17	506	GGCACAGATCTGTCGATTCT
HGLibA_00063	AAR2	0	143	0	34	AAAGTCCCACCGGAACTTCT
HGLibA_00064	AARD	0	20	0	46	CGTCCCGCGTGCGACTTCTT
HGLibA_00065	AARD	0	157	0	162	GTCCCCGAAGAAGTCGCACG
HGLibA_00066	AARD	0	317	0	23	AAAAGATGATGCTGCGAATC
HGLibA_00067	AARS	0	89	0	24	CCACGCTCGGACCATCACTG
HGLibA_00068	AARS	0	0	0	0	TGGGGGCAAACATAATGACC
HGLibA_00069	AARS	0	304	1	767	TCACACCTTCTTCGAGATGC
HGLibA_00070	AARS2	0	178	0	61	CCATTCGAAGGTCGCCCGCA
HGLibA_00071	AARS2	0	0	0	0	GCCGCGGGGCCGCACGGAAG
HGLibA_00072	AARS2	0	208	0	3	AAGCCTGCCATCTCGCTTCG
HGLibA_00073	AARSD1	0	0	0	138	GTGCTGAGAGTGACTCGCCG
HGLibA_00074	AARSD1	0	633	3	885	TTCATTGACGCTCTGCTCAA
HGLibA_00075	AARSD1	0	246	0	10	AGATGTCATTGATTGTACCA
HGLibA_00076	AASDH	2	250	116	227	GACCTTCGATCCTTCTGTTG
HGLibA_00077	AASDH	0	417	16	66	TAAGGCTGCCTCCTGTTATA
HGLibA_00078	AASDH	0	126	0	218	TCGATAGGTACATAAGCAGC
HGLibA_00079	AASDHPPT	1	477	0	91	ACCCGATGGATCTAGACATC
HGLibA_00080	AASDHPPT	0	115	0	21	AGGCTGGTCGTCTGATGATA
HGLibA_00081	AASDHPPT	0	469	0	786	ATCCTGATGTCTAGATCCAT
HGLibA_00082	AASS	0	0	0	92	TCTGGATCACATGTTAGCAA
HGLibA_00083	AASS	0	182	0	5	GTTAACTTTGTTTGTGATGC
HGLibA_00084	AASS	1	451	0	1	TAGGCAGTGATTACATCCAA
HGLibA_00085	AATF	0	0	0	13	GTTGAACCCGCGACCAAGCG
HGLibA_00086	AATF	0	107	0	255	CGCTCTGTCTATCGAGTTCT
HGLibA_00087	AATF	0	24	0	0	GTCTACTCACCAGACGATCC
HGLibA_00088	AATK	0	0	0	4	GCGCTGGATCGCGCCAGAGC
HGLibA_00089	AATK	1	279	0	27	CCGTGAGCAGGCAGTTCCGC
HGLibA_00090	AATK	0	440	362	609	TCGTGACTGCCGACCAGCTG
HGLibA_00091	ABAT	0	202	0	81	TGCAATTACGAAGAGAGCCG
HGLibA_00092	ABAT	2	336	0	186	CATGTTGCTCGCCCAGCGCC
HGLibA_00093	ABAT	0	151	0	307	CCAGCACAGCTACCGCCTGC
HGLibA_00094	ABCA1	0	44	0	32	GCCTCCGAGCATCTGAGAAC
HGLibA_00095	ABCA1	0	312	0	588	TGTTTCCGTTACCCGACTCC
HGLibA_00096	ABCA1	0	51	0	53	CCTCCCCAGGAGTCGGGTAA
HGLibA_00097	ABCA10	0	270	396	530	TCAGAGTGCTCCTTTATAAC
HGLibA_00098	ABCA10	2	1165	0	192	CATATCGCCTGAAGTTTAAT
HGLibA_00099	ABCA10	0	160	13	780	CTTCCTTAAAGAACACTGTT
HGLibA_00100	ABCA12	0	48	47	316	CAAGTGCTCGCACGAATTCT
HGLibA_00101	ABCA12	0	554	364	238	CCTCGAAACCTTCCTAGTAC
HGLibA_00102	ABCA12	0	270	0	20	CCCGGAACATATACTTTCAA
HGLibA_00103	ABCA13	0	167	0	153	AGACCAAATCACCGCCCTGC
HGLibA_00104	ABCA13	0	362	0	220	ACCCACACTCTTCCAATATG
HGLibA_00105	ABCA13	0	75	21	469	TACTTGAGCAACTTGATTCC
HGLibA_00106	ABCA2	0	327	0	472	GAGTGCTTGGGCCGTGCTAT
HGLibA_00107	ABCA2	0	6	0	198	CTCGGTGGCCAGAAACCCGC
HGLibA_00108	ABCA2	0	0	0	16	GAAGCCCACCATCTCCGTGA
HGLibA_00109	ABCA3	0	151	0	829	TCCGTGTGTAACTGAACCGT
HGLibA_00110	ABCA3	0	68	0	62	GCGCGGCTTTCCCTCCGAGA
HGLibA_00111	ABCA3	0	90	0	305	TCATGAAGGAGGCGGCGATG
HGLibA_00112	ABCA4	0	77	876	219	CACCTCGAAGCCGGGCATAA
HGLibA_00113	ABCA4	0	50	0	274	ATGCCACCGTAGCAGGCAAG
HGLibA_00114	ABCA4	0	328	10	205	GCAATTGATGAGCTGCTCAC
HGLibA_00115	ABCA5	0	48	0	213	TCTAAGCCGAGCAACTTTGT
HGLibA_00116	ABCA5	0	233	0	94	GAAATAGATACCTTTCCCCG
HGLibA_00117	ABCA5	0	140	1	1072	TCTACTGATCATCTACCTGA
HGLibA_00118	ABCA6	0	241	0	316	TGGGGCCTCTCAATACTTCT
HGLibA_00119	ABCA6	47	492	0	85	GTACACCTACCTTTCAAAAG
HGLibA_00120	ABCA6	19	585	0	59	AAGATGATTCCCATAGCATA
HGLibA_00121	ABCA7	0	0	0	4	GCTCTCCAAAGACGCGCGCC
HGLibA_00122	ABCA7	0	94	0	23	ACTCACTGCAGATTCGCGGC
HGLibA_00123	ABCA7	0	160	0	43	GAGGCCACAGCAATTCGACC
HGLibA_00124	ABCA8	0	258	0	158	TAAATGTATCTACCCGTCCC
HGLibA_00125	ABCA8	12	659	0	1069	TCATTTACTTGATGACTATG
HGLibA_00126	ABCA8	0	354	0	538	TCTTTAATACTTTCCTCATC
HGLibA_00127	ABCA9	1	505	0	279	AATCAGTTGCAACTCCTCCT
HGLibA_00128	ABCA9	0	429	0	168	TACGTCATTGATGACAATGA
HGLibA_00129	ABCA9	0	82	0	0	AAAGAGCACAGAGACCATTC
HGLibA_00130	ABCB1	0	12	11	302	TTGGACTGTCAGCTGCTGTC
HGLibA_00131	ABCB1	0	214	0	262	GAAGCTAACCCTTGTGATTT
HGLibA_00132	ABCB1	0	356	1249	60	CCAAACACCAGCATCATGAG
HGLibA_00133	ABCB10	0	381	0	0	CAGCTAGCTGAGGAACGTAT
HGLibA_00134	ABCB10	0	362	0	123	TACCATCATACTGATGCCTA
HGLibA_00135	ABCB10	1	97	0	93	TTCTTTGACAAGACTCGCAC
HGLibA_00136	ABCB11	0	273	0	36	GGAACTGTTAGTCCATACAA
HGLibA_00137	ABCB11	0	195	125	164	CCAAAAATGAGTAGCACGCC
HGLibA_00138	ABCB11	0	71	0	15	AAGAATTACTGAGTCAGACA
HGLibA_00139	ABCB4	0	74	235	457	AAAGTCGCCCTCCGCGCTCG
HGLibA_00140	ABCB4	0	7	1	345	GAGACCTGATCCGTGAGCTA
HGLibA_00141	ABCB4	5	528	248	673	TTTAGTTTCGATACTCCGAT
HGLibA_00142	ABCB5	0	442	0	129	CTGCAGCACGACAGACCAAG
HGLibA_00143	ABCB5	0	289	1	326	GGACATCACACTCATGATCC
HGLibA_00144	ABCB5	0	211	0	547	AGGTTGACCCTGTATTATGT
HGLibA_00145	ABCB6	1	573	0	374	CTTCCTGCCAAAATCTCGCC
HGLibA_00146	ABCB6	1	109	1	283	GGAACGGGCACTCAATGTGT
HGLibA_00147	ABCB6	1	204	0	192	TCCCCAGTCCTATACATTGC
HGLibA_00148	ABCB7	0	248	0	110	TCAGCATGTTTCCCGACATC
HGLibA_00149	ABCB7	0	0	0	29	TTACTAGATCTCCAACAGTA
HGLibA_00150	ABCB7	0	75	0	3	CTGTATTTGGTGCATCACTC
HGLibA_00151	ABCB8	0	449	0	315	CCGCTTGACAACTGACGTGC
HGLibA_00152	ABCB8	0	260	98	1045	CAGTCATGAAACTCCCTACG
HGLibA_00153	ABCB8	0	374	0	132	TAAAGCGAGACCCCACGACA
HGLibA_00154	ABCB9	0	140	1	111	TGACGATGCCATCAATGGCG
HGLibA_00155	ABCB9	0	694	69	317	GCAATTAGCTCATTTGCCGC
HGLibA_00156	ABCB9	0	208	0	56	AGCGGAAGAGACAGTTTCGA
HGLibA_00157	ABCC1	0	310	186	80	CCGATGGCTCCGACCCGCTC
HGLibA_00158	ABCC1	0	391	0	41	CGGAAAACATCATCAGGTCG
HGLibA_00159	ABCC1	0	152	0	52	CAAGTTCGTGAATGACACGA
HGLibA_00160	ABCC10	22	1223	0	33	TGCACGTGTACCAAGCTTAC
HGLibA_00161	ABCC10	0	36	0	438	GTAAGCTTGGTACACGTGCA
HGLibA_00162	ABCC10	1	538	0	535	ATCCGAGACAACATCCTCTT
HGLibA_00163	ABCC11	0	376	0	52	TGTCGATGCCACGATTCACG
HGLibA_00164	ABCC11	1	307	0	244	GTGAATCGTGGCATCGACAT
HGLibA_00165	ABCC11	0	657	1	380	CTAAGCGACTCCGTAAGCTT
HGLibA_00166	ABCC12	0	119	0	90	CGTGCGGTAGTTGATGGCCC
HGLibA_00167	ABCC12	0	414	0	170	CTGGGCCATCAACTACCGCA
HGLibA_00168	ABCC12	0	498	219	125	TGCCGCACTCACCGGCCCTA
HGLibA_00169	ABCC2	0	178	0	59	GGATTGGTATATCGAACAGC
HGLibA_00170	ABCC2	0	0	0	0	GTATCGAGAGAATCCAGAAT
HGLibA_00171	ABCC2	0	147	0	113	TCCTTACCTGTAAGAGTGTC
HGLibA_00172	ABCC3	0	115	0	2	GCCGCTCATACTGTATCAGC
HGLibA_00173	ABCC3	0	21	858	0	GGATGATGTAGCCACGACAA
HGLibA_00174	ABCC3	1	249	0	107	GGCGACCCACAGGTAGATGC
HGLibA_00175	ABCC4	0	216	0	135	GGCACTTCGTCTTAGTAACA
HGLibA_00176	ABCC4	0	590	0	79	CTTCCTCTAATCTCCGTTTA
HGLibA_00177	ABCC4	44	574	0	194	TGATGTGAACAAGTTTGATC
HGLibA_00178	ABCC5	0	23	0	1	AGATCCACACAACCCTTCGC
HGLibA_00179	ABCC5	0	44	0	14	GTGCCTGATGATCACGCAGC
HGLibA_00180	ABCC5	0	209	0	0	AAACATTCTCTGCCCATCGT
HGLibA_00181	ABCC6	0	337	0	137	AGTCCTGTGTACCTCCAGCG
HGLibA_00182	ABCC6	0	124	0	15	ATCGTGGTGAGCCACACAGT
HGLibA_00183	ABCC6	0	322	2078	814	TGTTCCTGATTCACACCGAG
HGLibA_00184	ABCC8	0	151	0	74	GCGTAGCTGCGAGAAGCCGA
HGLibA_00185	ABCC8	1	1362	0	572	TGATGACATTGACCTCCACG
HGLibA_00186	ABCC8	0	0	1	265	GATGTTGTGATAGTAGACCA
HGLibA_00187	ABCC9	0	473	0	104	CCTCTTTATGCCAGCCGTGA
HGLibA_00188	ABCC9	2	179	0	50	TTTCTAGGCGGCGGGAATCA
HGLibA_00189	ABCC9	0	0	0	0	TCTTCATATAATATCAACGA
HGLibA_00190	ABCD1	0	0	0	13	CCTGTCGTTCCGCAGCCGTC
HGLibA_00191	ABCD1	0	193	1	161	CGACGACATGATCCGCTCAA
HGLibA_00192	ABCD1	0	244	0	193	GCGGATCATGTCGTCGTACA
HGLibA_00193	ABCD2	0	179	0	476	CCTTATTGCACTGTTGACGA
HGLibA_00194	ABCD2	130	449	0	420	TTTCATAGGCGTGGTCTACT
HGLibA_00195	ABCD2	0	204	0	0	CAGCAGTGGACTAATTATGG
HGLibA_00196	ABCD3	1	705	1	602	CTCGAACATATTGTGATGTT
HGLibA_00197	ABCD3	0	293	0	250	GTGGTTTGCAGTGGTATCAT
HGLibA_00198	ABCD3	0	99	0	145	ACCACCATTACAGAACAATG
HGLibA_00199	ABCD4	0	299	0	130	TACCTGCAGCCGAAGTACGC
HGLibA_00200	ABCD4	0	616	0	182	GAGACCTCACCTGCGTACTT
HGLibA_00201	ABCD4	0	48	62	48	GTCTCAGGTCATGGCGGTCG
HGLibA_00202	ABCE1	0	313	1	361	TAATAACTCACAGTTGATTT
HGLibA_00203	ABCE1	0	354	0	789	ACAAATGTACCTCCTTCATC
HGLibA_00204	ABCE1	0	0	0	6	AGACTTAAACCTGATGAAGG
HGLibA_00205	ABCF1	0	98	0	6	AAAAAGCGAGATACCCGAAA
HGLibA_00206	ABCF1	67	21	0	37	GTACCCGCCCCAAAACCCCG
HGLibA_00207	ABCF1	0	121	0	318	CTCAGTGCCAACCAGTGATG
HGLibA_00208	ABCF2	1	463	8	137	ATGATCAGTACGTGAAGACG
HGLibA_00209	ABCF2	0	33	7953	330	CCTAGATGCTTGCGTGTGGT
HGLibA_00210	ABCF2	0	984	915	612	AGATCAGATTGCACACATGA
HGLibA_00211	ABCF3	0	290	0	102	TCCGCCCCACCAGCCCGTAA
HGLibA_00212	ABCF3	0	168	1	77	TAGGGGCGTCCAGTAGCACC
HGLibA_00213	ABCF3	0	50	0	21	GCCGCCGTTACGGGCTGGTG
HGLibA_00214	ABCG1	1	1032	1574	383	GTCCACGCTGATGAACATCC
HGLibA_00215	ABCG1	1	158	9	135	ACTGAGACGGACCTGCTGAA
HGLibA_00216	ABCG1	0	114	0	149	ATTTCCGGGAAGTTCAATAG
HGLibA_00217	ABCG2	0	575	0	207	ACATCTCCAGATAATCCACT
HGLibA_00218	ABCG2	0	290	0	87	GACAGCTTCCAATGACCTGA
HGLibA_00219	ABCG2	0	781	2	919	CGAAGATTTGCCTCCACCTG
HGLibA_00220	ABCG4	64	1387	31	1251	TGATGTCGTGCTCCCACACG
HGLibA_00221	ABCG4	0	238	0	1	TCGTGTGGGAGCACGACATC
HGLibA_00222	ABCG4	1	1278	2	694	TCATGGCTTCCAACACCGTG
HGLibA_00223	ABCG5	0	184	0	84	TCCTTTAAAGCCACCGCGTG
HGLibA_00224	ABCG5	0	9	0	4	GCCGGGATTGCCGCGGCGGA
HGLibA_00225	ABCG5	0	45	0	10	GTAGTGCAGCGTCTCGCGCA
HGLibA_00226	ABCG8	0	41	0	205	CACGGCGGCAAGATCAAGTC
HGLibA_00227	ABCG8	0	0	121	30	GCTGCCCATTGATCCAGATC
HGLibA_00228	ABCG8	0	51	0	47	GGTACCTGAGCTCCCTATGA
HGLibA_00229	ABHD1	0	189	0	3	GACCCTACCGTTCCACAAGT
HGLibA_00230	ABHD1	104	18	0	197	GGTGCAAGACGTATGTATCC
HGLibA_00231	ABHD1	0	82	3518	33	GTAGAAAGTCTCGGTGGTGA
HGLibA_00232	ABHD10	0	29	0	0	TTGGAAGGTCTGGTCGATTA
HGLibA_00233	ABHD10	0	0	0	0	TGCAATTGCACGACCAGAGA
HGLibA_00234	ABHD10	0	183	0	224	TACAAAAGCGTTGGCGATTG
HGLibA_00235	ABHD11	0	0	0	0	CCGCTCCCGTGCCCGAAAAC
HGLibA_00236	ABHD11	0	198	0	178	GGCTAGCTTACTGCACGAAC
HGLibA_00237	ABHD11	0	49	0	49	GAGCCCGTGCAAAAAGACGA
HGLibA_00238	ABHD12	0	42	0	416	TGGTACCTGCGTTCCCATGC
HGLibA_00239	ABHD12	0	0	0	411	GCGTTCTTCCACCAGACTGC
HGLibA_00240	ABHD12	1	617	1	222	TGATTCAAACCTTGATCCTG
HGLibA_00241	ABHD12B	2	343	0	211	ACATGGTCGACCGCAACCTG
HGLibA_00242	ABHD12B	1	256	0	156	GCCGCATCGCCCGAGCCGCC
HGLibA_00243	ABHD12B	0	42	0	22	TATGAAGCAGCCCTTCGTGA
HGLibA_00244	ABHD13	0	442	0	19	GTGTCATTGTGAGTCCCATC
HGLibA_00245	ABHD13	0	421	0	45	GCTAATCTCTTAGTCCGAGA
HGLibA_00246	ABHD13	0	663	0	489	CGATGCGTTACCTTCCTTTA
HGLibA_00247	ABHD14A	0	109	0	50	GAGCACCTCGCGGTAAAAGA
HGLibA_00248	ABHD14A	0	233	25	259	ACTCCAACCCTTATCCTGTA
HGLibA_00249	ABHD14A	0	0	0	211	CTCCCACGTGTGAGAGTTAA
HGLibA_00250	ABHD14B	0	279	0	515	TACCTTCACACTGGCATAGT
HGLibA_00251	ABHD14B	0	156	0	63	TTCGCTTCTCCTCCGAGACC
HGLibA_00252	ABHD14B	0	146	0	169	GTGATCAGTCCATCACTGAG
HGLibA_00253	ABHD15	0	41	0	46	TTCGTCCTGCCCGTAGCGCC
HGLibA_00254	ABHD15	0	0	0	6	CCGCTGTTCGCGGTGAGCGA
HGLibA_00255	ABHD15	0	240	0	45	CGGGTCGTTGCGGTCCCAGT
HGLibA_00256	ABHD16A	0	0	0	109	AGGGGAGGACCGACGGATAC
HGLibA_00257	ABHD16A	0	261	0	72	GTACTATCAGCCCCGTGCCC
HGLibA_00258	ABHD16A	0	144	0	370	TTTACAGATCCTGTATCCGT
HGLibA_00259	ABHD16B	0	27	0	75	CGCCTCGTGGAGCGCTACCA
HGLibA_00260	ABHD16B	0	706	0	1817	CTTCGACGACCTTGTGCCGC
HGLibA_00261	ABHD16B	0	96	49	311	GCACCGCTACCCCGTCGTGA
HGLibA_00262	ABHD17A	0	0	0	44	GACTCCAACAACCCAGCGCC
HGLibA_00263	ABHD17A	0	0	0	17	CAGAACCCCACCTGGCGAGA
HGLibA_00264	ABHD17A	0	0	0	20	TACACGGTCCTCTTCTCGCA
HGLibA_00265	ABHD17B	0	0	0	42	GGCAACGTTCAAACAATGCG
HGLibA_00266	ABHD17B	0	121	0	33	GAGTAAAGTGTATTTCGCAT
HGLibA_00267	ABHD17B	0	20	0	173	ATCTGTCTGAACGAGCAGAC
HGLibA_00268	ABHD17C	0	57	2	477	CGCTGCGCATTCATACCTCG
HGLibA_00269	ABHD17C	1	130	2	481	GACAGCGCTCGTACATCGCT
HGLibA_00270	ABHD17C	0	0	0	0	ACCTCAGCGAGCGCGCCGAC
HGLibA_00271	ABHD2	0	105	0	0	TTACCATAGGTGAACATGCG
HGLibA_00272	ABHD2	2	1098	259	982	TCGCCACGCATGTTCACCTA
HGLibA_00273	ABHD2	0	79	0	148	GATACATTCCACCGTTGATC
HGLibA_00274	ABHD3	0	30	11	232	TACAGAAACGTACTACCCGA
HGLibA_00275	ABHD3	0	271	0	224	TGGACCTGCGGATGTTGTCC
HGLibA_00276	ABHD3	1	132	6519	113	CCGAGCCGAAGAACCCCACC
HGLibA_00277	ABHD4	0	427	0	46	GCAAAACGACCGCACCCCCT
HGLibA_00278	ABHD4	1	119	0	506	CGGAATCGCTGCACCAGACC
HGLibA_00279	ABHD4	0	389	0	173	TTGGCTGTTCTTCGAGTAGC
HGLibA_00280	ABHD5	0	155	0	46	ACTCGCTGAAGTACCCATCA
HGLibA_00281	ABHD5	0	660	1	98	GCACAACCTAGGTGGATTCT
HGLibA_00282	ABHD5	0	485	0	190	TAAGTCTAGTGCAGCGTTTA
HGLibA_00283	ABHD6	0	125	0	196	CCCCTTCCAGGTACTGGCGG
HGLibA_00284	ABHD6	0	209	0	176	GCAAGTTAAGAGGATACACC
HGLibA_00285	ABHD6	0	525	0	39	AACATGTTTGTGATTGCGGG
HGLibA_00286	ABHD8	0	365	1	256	TGCCCTCGTCGATGAGCTTC
HGLibA_00287	ABHD8	0	0	82	270	CCATGATGAGCGGCCAGTAC
HGLibA_00288	ABHD8	0	22	0	0	CAAACTTATCGTGCATGCCG
HGLibA_00289	ABI1	0	0	0	70	ACAGGGCGCTCCATATTCGC
HGLibA_00290	ABI1	0	71	15	344	AGTAGTCTGCCACCCGAGTC
HGLibA_00291	ABI1	18	374	1163	223	AGCGCCCTGTAAGGTATATT
HGLibA_00292	ABI2	0	349	0	52	GCACTCCCCCTATCGCACAC
HGLibA_00293	ABI2	0	242	0	182	GGGCTAGGTACGTAATCATT
HGLibA_00294	ABI2	0	315	1272	229	TATAACGAACTGGTCGTTCA
HGLibA_00295	ABI3	0	7	0	3	AGTAGTCAGCGACCCGCAGC
HGLibA_00296	ABI3	0	531	336	180	CCTTGATGCTCTTTCGAGAC
HGLibA_00297	ABI3	0	172	0	366	CGACATTGGCCATGGGATCA
HGLibA_00298	ABI3BP	0	298	0	328	GTTGCATTTGCCACCTCGCA
HGLibA_00299	ABI3BP	0	152	0	83	TGGCACTCTGACACCGAGCT
HGLibA_00300	ABI3BP	0	502	0	125	CAAGTCACTGTCCCAATGAC
HGLibA_00301	ABL1	2	626	0	242	TGTCCCCCAACTACGACAAG
HGLibA_00302	ABL1	0	623	521	589	CCTCGTACACCTCCCCGTAC
HGLibA_00303	ABL1	0	32	0	0	CCGGCAGGAGGTGAACGCCG
HGLibA_00304	ABL2	0	287	0	617	GTCCATCTCGCTCAGGTACG
HGLibA_00305	ABL2	25	119	0	121	TCCCTCGTACCTGAGCGAGA
HGLibA_00306	ABL2	0	540	0	304	TCTCTGTGGTGCGCCCCGCC
HGLibA_00307	ABLIM1	0	80	0	106	CTTGATATCTCTTCCGCAGC
HGLibA_00308	ABLIM1	1	612	8598	204	CGAAGCACTTCACCCTTGCA
HGLibA_00309	ABLIM1	1	1004	1	504	CATTTATGGCAGTGAATGAC
HGLibA_00310	ABLIM2	2	262	1	75	CGCGCTGCTGCCCACCGATA
HGLibA_00311	ABLIM2	0	40	1	514	CCGAGTGACCTTCAACGGGA
HGLibA_00312	ABLIM2	0	275	0	55	GTGATAGTCAGCTTCGCAGT
HGLibA_00313	ABLIM3	1	235	0	149	GTCATCCAGTGCTACCGCTG
HGLibA_00314	ABLIM3	0	7	0	0	CTTCGCCTGTGATGAAGTCC
HGLibA_00315	ABLIM3	1	389	0	70	CCACTTACTGCTAGTGTTCA
HGLibA_00316	ABO	0	466	0	217	GATGGTCTACCCCCAGTCAA
HGLibA_00317	ABO	0	0	0	51	GGATCATAGGTCGAAGTGCG
HGLibA_00318	ABO	0	226	91	17	AGCCCCAGAAGTCTAATGCC
HGLibA_00319	ABP1	266	268	95	391	GATCCAGCGCTGGACGTAGT
HGLibA_00320	ABP1	1	329	0	247	GGTGCACTACCGCGTAGACC
HGLibA_00321	ABP1	0	1090	0	1113	CGGAGAGCGCATTGCCTATG
HGLibA_00322	ABR	1	336	1	69	CGATAACTATAAAGTCGCTC
HGLibA_00323	ABR	0	322	0	117	CGACTCATCGATGTACGGCA
HGLibA_00324	ABR	0	146	0	106	ACGCTTTGTACACACCGAGC
HGLibA_00325	ABRA	26	299	0	189	ATGTCCACCCGCCTACACAA
HGLibA_00326	ABRA	0	176	11	98	CAGCATGGCTCCGGGCGAAA
HGLibA_00327	ABRA	1	1090	48	239	GATGTGCTCCTCAGCACGCT
HGLibA_00328	ABRACL	0	153	33	102	CTCTTAAAGCTGCAAAACGA
HGLibA_00329	ABRACL	0	441	0	21	AGTGGAGGAAATTCATCGTT
HGLibA_00330	ABRACL	0	62	0	0	TGCCAACCTCTTTGAAGCAT
HGLibA_00331	ABT1	0	184	185	144	CGAGCCCGTTCACGTCCCCC
HGLibA_00332	ABT1	0	0	0	27	TAGACTGGCCGCCACGCGCT
HGLibA_00333	ABT1	0	159	0	12	GGTCGGACGCGTCTTCTTTC
HGLibA_00334	ABTB1	0	31	0	10	GCGCTCACCATCGAAGGTGT
HGLibA_00335	ABTB1	0	253	0	11	ATAGTAATCCCGCCTCCTGC
HGLibA_00336	ABTB1	0	244	195	216	CTGCTGCAGTACCTGTACAC
HGLibA_00337	ABTB2	1	68	0	318	TGCGTACTCGTGGATGCGCA
HGLibA_00338	ABTB2	0	190	2	475	CGGCTCGCTCGTCATGGCCC
HGLibA_00339	ABTB2	0	63	0	56	CGCCGGCGCTCATGCTGTAC
HGLibA_00340	ACAA1	1	0	0	69	GATTCGGGCCATGATTGCCC
HGLibA_00341	ACAA1	0	69	0	154	ATTCACGTCCTTGAGAACCG
HGLibA_00342	ACAA1	1	252	0	106	CACCCCCGACGAGCTTCTCT
HGLibA_00343	ACAA2	0	22	0	105	CAAGCTTGGATCAGATATCA
HGLibA_00344	ACAA2	1	177	17	534	CTTACCAATACCCATGATAG
HGLibA_00345	ACAA2	0	224	0	138	ATTGTGGGCTACTTTGTATC
HGLibA_00346	ACACA	0	335	83	727	TGCAATTAGATTCGTTGTCA
HGLibA_00347	ACACA	0	107	0	232	GCAGAATTTGTTACTCGCTT
HGLibA_00348	ACACA	0	135	0	402	TGGCTTGCACCTAGTAAAGC
HGLibA_00349	ACACB	0	36	0	32	GATCATTACGTCCCCGTCCC
HGLibA_00350	ACACB	0	21	0	1	GGGTTGGGACCTGTAGCGTC
HGLibA_00351	ACACB	1	265	201	29	CGTTGTCGCCCAGACGCTAC
HGLibA_00352	ACAD10	0	15	0	123	GTACAGAATCGTATCCCTTC
HGLibA_00353	ACAD10	0	254	0	66	GTTAAAGACCTCCGTGCCTG
HGLibA_00354	ACAD10	0	367	0	52	ATAACTCAAATTCGGGCAAA
HGLibA_00355	ACAD11	0	366	0	427	CCACTCCGATAGCTGTTGCA
HGLibA_00356	ACAD11	1	250	0	341	CTAACTGTACCTCTTTAGGG
HGLibA_00357	ACAD11	1	449	0	319	CTGAGCCAATGTTTCTACCG
HGLibA_00358	ACAD8	0	51	0	46	AGACCCCTCCGAAGCCTAGC
HGLibA_00359	ACAD8	0	182	0	180	TCTGACCTCCGCTAAGAAAC
HGLibA_00360	ACAD8	1	374	0	36	TCCGAAGCTATCAATCATCC
HGLibA_00361	ACAD9	1	516	120	485	CGCCAGTTTAGGCAAGTATT
HGLibA_00362	ACAD9	0	593	0	387	CTCCCCTAGTCTTGAGTACA
HGLibA_00363	ACAD9	1	236	0	0	TGACCTTGAGGCCAATAGCC
HGLibA_00364	ACADL	0	0	0	210	TGTACTCCGCAGCTATTGTC
HGLibA_00365	ACADL	0	58	0	105	CGCGTAGGGACCCTCGGAGA
HGLibA_00366	ACADL	0	108	0	31	CTCACCGCGCGGCGGGCAGC
HGLibA_00367	ACADM	0	507	0	36	GCCAATCGACAACGTGAACC
HGLibA_00368	ACADM	0	0	0	38	TCCCCCTAATTAGAAGAGCC
HGLibA_00369	ACADM	0	252	0	171	TGCTCGTAAATTTGCCAGAG
HGLibA_00370	ACADS	1	57	0	413	TGGCGTAGGCCAGGTAATCG
HGLibA_00371	ACADS	1	156	0	202	CAGAACCCATGAGTCGCCCT
HGLibA_00372	ACADS	0	102	0	188	GGCAGGTACCTGGTTCGCTG
HGLibA_00373	ACADSB	0	147	0	500	ATCCACTGTGCTCGTGATAG
HGLibA_00374	ACADSB	0	236	0	123	TTCCTCTATCACGAGCACAG
HGLibA_00375	ACADSB	0	338	0	134	TATTGAGTAGAGCTTCTGAC
HGLibA_00376	ACADVL	0	0	0	0	TGTCTAACCGAGCCCTCAAG
HGLibA_00377	ACADVL	0	1	15	8	GCTGGCAGGAACCCGGATAA
HGLibA_00378	ACADVL	0	64	0	146	CGATGACAGCAAAGACGATG
HGLibA_00379	ACAN	0	447	0	279	GCTACACCCTCGACTTTGAC
HGLibA_00380	ACAN	1	64	34	333	GCGGGTCAACAGTGCCTATC
HGLibA_00381	ACAN	0	162	0	45	CCCCAGAGTCATTGGAGCGC
HGLibA_00382	ACAP1	0	307	613	152	GCCAGCCGCGCCTTCGTTGT
HGLibA_00383	ACAP1	0	190	0	133	AAATGCCGACAACGAAGGCG
HGLibA_00384	ACAP1	0	22	15	297	GGCTTCCACCAGCTCAATAG
HGLibA_00385	ACAP2	0	206	0	214	AGCCCTCGATTATGTGCTTC
HGLibA_00386	ACAP2	0	67	0	33	CATTACTAGAATACTGAGCC
HGLibA_00387	ACAP2	1	643	1	992	TAGTAATGATGCTGTCGTTG
HGLibA_00388	ACAP3	0	0	79	422	TTTGACGTGGACGCGCCCAG
HGLibA_00389	ACAP3	1	857	32	680	GTCCACGTCAAACTCCACTT
HGLibA_00390	ACAP3	1	257	4264005	1063	GGTAGTTCACCACCTCCTGT
HGLibA_00391	ACAT1	0	548	0	235	TGCTCCATCATTCAGTGTAC
HGLibA_00392	ACAT1	0	150	0	268	AATGCCAGTACACTGAATGA
HGLibA_00393	ACAT1	0	424	3	723	TCCTACAAGGCAGGCAGTAT
HGLibA_00394	ACAT2	0	163	0	378	TCGGCGGCGCGGACCATCAT
HGLibA_00395	ACAT2	0	397	1	155	GCCGCCGAGACGATGACCAC
HGLibA_00396	ACAT2	0	933	0	601	TGCCTTGCAGTCCAGTCAAT
HGLibA_00397	ACBD3	0	0	0	34	TATGCAGCCCAACAGTATCC
HGLibA_00398	ACBD3	0	92	0	27	GATAGTGTTGCTCCTGCAAC
HGLibA_00399	ACBD3	0	0	0	0	AAGGCTTCGACGGGAGGAAG
HGLibA_00400	ACBD4	1	401	0	22	TCACCACTTATATCGTCCAA
HGLibA_00401	ACBD4	1	38	0	125	ATTCTACAGTTACTACAAGC
HGLibA_00402	ACBD4	0	136	0	8	CAGCCTCACCGTTCTTGGGC
HGLibA_00403	ACBD5	2	679	0	148	GAAGAATTGCTGCGTGTCAT
HGLibA_00404	ACBD5	32	345	1	485	TAGGGATGCTTGGAGTTCAC
HGLibA_00405	ACBD5	0	166	0	274	AGGAGTTCTGATATAACCTC
HGLibA_00406	ACBD6	0	39	0	50	GCCATCACCGGCGACAGCGG
HGLibA_00407	ACBD6	0	0	0	17	CAGCTCTCCACCGCTGTCGC
HGLibA_00408	ACBD6	0	1	0	294	CTTACCTGAGGATTCCAACC
HGLibA_00409	ACBD7	1	739	0	350	TATCTTTCTAGGGTTGTCGA
HGLibA_00410	ACBD7	1	1107	0	307	GAGGTTCCATGCTTCCCATT
HGLibA_00411	ACBD7	0	586	169	483	CTTTACAAACAAGCAATAGT
HGLibA_00412	ACCS	0	204	0	54	CTGTGTACAGCGTGCCAAAG
HGLibA_00413	ACCS	0	246	0	323	CTGCAGGACTTCGGGATGTC
HGLibA_00414	ACCS	0	549	0	39	GACTTACCCGCCAGGACAGC
HGLibA_00415	ACCSL	0	131	0	90	ACCGGGCCACTTCTTCCCGC
HGLibA_00416	ACCSL	0	70	0	85	CTTCAGGTGGTGGTTCTAAA
HGLibA_00417	ACCSL	0	6	0	27	GGTTCCTGACCTACTACTGC
HGLibA_00418	ACD	0	234	0	23	GACCCACAGTGTCCGATGCC
HGLibA_00419	ACD	0	297	0	55	CCCCGACGTCGGACGTATCA
HGLibA_00420	ACD	0	258	1	145	ACCAACCAGGCACCCGTAGC
HGLibA_00421	ACE	3	18	0	135	GAGCATGGCGTAGCTTCGCG
HGLibA_00422	ACE	1	159	0	47	CCCGCTGAAACCGCTGTACG
HGLibA_00423	ACE	0	0	0	107	AGGAGCTGTATGAACCGATC
HGLibA_00424	ACE2	0	171	0	280	CAAGTGAACTTTGATAGAAC
HGLibA_00425	ACE2	0	338	0	495	ATGAGCACCATCTACAGTAC
HGLibA_00426	ACE2	0	871	0	506	TGCTGCTCAGTCCACCATTG
HGLibA_00427	ACER1	0	243	0	610	CATTCTCTACATCGTGTGCC
HGLibA_00428	ACER1	0	67	0	43	GAGGGCGTAGGCGTTGACCG
HGLibA_00429	ACER1	2	243	1	59	GCACCTGATTGAGGTCTCCG
HGLibA_00430	ACER2	1	190	0	121	TATCGCCGAGTTCTACAACA
HGLibA_00431	ACER2	0	0	0	23	CCGCACCGTGTTGTAGAACT
HGLibA_00432	ACER2	0	476	0	392	CTACTTAATCTGGACTCTTT
HGLibA_00433	ACER3	1	543	37	1142	CTCTGAACTGCACCGAACAT
HGLibA_00434	ACER3	1	649	315	370	ATGATTATACCTCCAATGTT
HGLibA_00435	ACER3	0	197	0	71	ACACAGGAACTTTCGAAAGA
HGLibA_00436	ACHE	0	287	108	95	CCCAGCGACTGATGCGATAC
HGLibA_00437	ACHE	0	549	0	25	CCACAATGTCGTGTGCCCCG
HGLibA_00438	ACHE	0	122	1	332	GGCTCAGCAGTACGTTAGTC
HGLibA_00439	ACIN1	0	323	394	195	TTTCGATCTTCAGTCAGTCG
HGLibA_00440	ACIN1	0	204	0	215	GGTTGGCATGAGTACGTGCC
HGLibA_00441	ACIN1	0	24	0	168	AAGGAGAAAGACGATCATCT
HGLibA_00442	ACKR2	0	488	170	288	GCATCTAGACTACGCACTCC
HGLibA_00443	ACKR2	1	146	0	73	CATGCCCGCCGAAATCTGCG
HGLibA_00444	ACKR2	1	336	0	1383	TGCTCCGTTACGTGCCTCGC
HGLibA_00445	ACKR3	0	627	0	300	TTTGCACGTGAGCTCGCCCA
HGLibA_00446	ACKR3	0	539	2	489	CATCTCGGCGTCCAGTGACC
HGLibA_00447	ACKR3	0	453	790	464	ACTGGACGCCGAGATGGCTC
HGLibA_00448	ACKR4	0	285	0	208	ACTAAAGTCCCCAGCCAATC
HGLibA_00449	ACKR4	0	628	2579	322	CAATGACGAAAACTATTGTG
HGLibA_00450	ACKR4	0	647	0	170	TGTGCTACTTTATCACAGCA
HGLibA_00451	ACLY	1	69	0	9	GACCAGCTGATCAAACGTCG
HGLibA_00452	ACLY	0	148	0	1	GAGAGCAATTCGAGATTACC
HGLibA_00453	ACLY	0	537	0	703	TTCCACGACGTTTGATCAGC
HGLibA_00454	ACMSD	0	220	1	383	TCAGGTCCCACTCGTTGACG
HGLibA_00455	ACMSD	1	83	0	664	CCGCTACTCACCGCATAGAC
HGLibA_00456	ACMSD	1	220	1	210	GAGTGGTGCGAGAGAATTGC
HGLibA_00457	ACN9	0	386	1	436	TAAATTCGTCTTTCACGTAC
HGLibA_00458	ACN9	0	139	972	304	ACTCGAGAAACGTGCCGCCC
HGLibA_00459	ACN9	0	47	0	354	TGCAACAGCGTTATTGCAAC
HGLibA_00460	ACO1	75	408	7736	379	AATGGTGAGCACGATGTCAG
HGLibA_00461	ACO1	0	0	0	0	ATGACACGAGCAGGCTTAAA
HGLibA_00462	ACO1	1	568	12	623	CGCACACCTTGCTGAGCCAT
HGLibA_00463	ACO2	0	144	0	32	CACATAGCCGTCCCGCTCAA
HGLibA_00464	ACO2	26	157	0	302	TCTCGGGGTTTGCGTCGTTG
HGLibA_00465	ACO2	0	43	0	32	GCGCGGATCTGCTCGGAACC
HGLibA_00466	ACOT1	0	253	819	239	AGTAGCGCTCGTGCCGCACC
HGLibA_00467	ACOT1	0	308	1	214	CGCTACCGCGCCGACACCCT
HGLibA_00468	ACOT1	0	178	0	204	TGGGGGAACCTTACGCTACA
HGLibA_00469	ACOT11	0	360	0	232	ACTGTCGTTCCCCGCACGTA
HGLibA_00470	ACOT11	2	569	0	90	CTTACCGGACAGGCAAGCCG
HGLibA_00471	ACOT11	0	110	693	785	CATAGACAAGGCGCATGCGC
HGLibA_00472	ACOT12	0	41	1	45	ATGACCACCTCGCCGGGCGC
HGLibA_00473	ACOT12	0	0	0	0	GCTCAGCTCGCCGCGCGCAG
HGLibA_00474	ACOT12	0	200	0	53	TAGAGCATTCAGCACAAGCA
HGLibA_00475	ACOT13	0	281	0	43	TCTCTCAAAATTGCGAGCCT
HGLibA_00476	ACOT13	0	20	0	25	GGTGATAAAGGCCATGACCA
HGLibA_00477	ACOT13	1	65	0	358	TGATATGTTATCTACTAACG
HGLibA_00478	ACOT2	0	15	0	1	GGTACAGCCGGGACGCTCGA
HGLibA_00479	ACOT2	0	138	0	25	GGAACTGCGCCGAACTCTTC
HGLibA_00480	ACOT2	0	1061	0	205	TGGGGGAACCTTACACTACA
HGLibA_00481	ACOT4	1	118	0	26	ATAAGGAATGCTCTCGTAGG
HGLibA_00482	ACOT4	0	45	0	31	CCGCGCACGGCAATGCGCAC
HGLibA_00483	ACOT4	0	17	0	41	CGCAGCGTAACCCGCTGCTC
HGLibA_00484	ACOT6	0	279	0	441	GGTCCTAGTATTGCGCTTCT
HGLibA_00485	ACOT6	0	453	0	216	AATCCAAGAAGCGCAATACT
HGLibA_00486	ACOT6	0	429	0	0	CTTTATGCTGCAGCATCCAA
HGLibA_00487	ACOT7	0	293	0	143	CGGTGCGCTCGACACGAGCC
HGLibA_00488	ACOT7	2	18	1	216	TTTCTCGCAGTATTCCCGGC
HGLibA_00489	ACOT7	0	323	2	399	CCTCGAGGTGCCTCCTGTTG
HGLibA_00490	ACOT8	0	55	0	129	CGGTCGTGACCAAGACGCTA
HGLibA_00491	ACOT8	1	177	0	98	ACGAACAGGGTCGAGCTTCT
HGLibA_00492	ACOT8	0	165	0	359	CTGTTCGTGTCCGCTCCACT
HGLibA_00493	ACOT9	168	1080	0	454	TGACTGTTCAAAACACCGTA
HGLibA_00494	ACOT9	0	33	0	8	AAATATTTCTCTCGTAATTC
HGLibA_00495	ACOT9	347	221	0	696	CTCCATCCACACTGCATTAG
HGLibA_00496	ACOX1	0	115	1935	108	CACTCGCAGCCAGCGTTATG
HGLibA_00497	ACOX1	0	75	0	87	ATCGTACCTATTCGTGAAAT
HGLibA_00498	ACOX1	0	0	0	48	TTCACGAATAGGTACGATAA
HGLibA_00499	ACOX2	0	126	0	0	GCCGAGCTATCAACCGGATG
HGLibA_00500	ACOX2	0	0	0	93	TGATAGCTCGGCGCCTGGGT
HGLibA_00501	ACOX2	0	244	14	60	AGGCGCTCACCTTAGCAGCC
HGLibA_00502	ACOX3	0	203	0	150	CGAAGATCCGCTTGCATCGA
HGLibA_00503	ACOX3	0	418	0	164	CAGCTCGCGATACTTCTCCA
HGLibA_00504	ACOX3	0	0	0	0	AGCAAACACCACCGCGTGAG
HGLibA_00505	ACOXL	0	88	0	42	CTGCCTCTGTTAAAACGTGC
HGLibA_00506	ACOXL	0	517	510	184	GTCAGCCGAAGCCTTGTCAT
HGLibA_00507	ACOXL	0	607	0	96	AGAGGACTTCTCCTATGACA
HGLibA_00508	ACP1	0	72	0	75	ACGGTACCTGCCGGGCAACG
HGLibA_00509	ACP1	1	558	0	40	TGCTGTTTCTGACTGGAACG
HGLibA_00510	ACP1	0	167	1114	86	CAACTTCCGGGTATGAGATA
HGLibA_00511	ACP2	0	179	305	330	GTTGAAGCGCTGCATCCCGT
HGLibA_00512	ACP2	0	29	0	65	GCCCTGCGGCAGCGCTATCA
HGLibA_00513	ACP2	0	0	0	178	AGCCGTGATAGCGCTGCCGC
HGLibA_00514	ACP5	0	127	0	27	TTTCCGGCTAGCACGTACCA
HGLibA_00515	ACP5	0	69	0	233	GGTAGGCCCGTGCTCGGCTA
HGLibA_00516	ACP5	0	250	390	123	CACAGTCCGAGCGATCTCCT
HGLibA_00517	ACP6	0	81	0	149	GGAGTCCACCCGTTGTTTGC
HGLibA_00518	ACP6	0	592	0	113	ACGAACCTTCTTTCTGACAC
HGLibA_00519	ACP6	0	333	0	194	CTTTAGGGGGGCATGTTTGC
HGLibA_00520	ACPL2	0	82	52	27	GAAACCGTATCACCCAAAAC
HGLibA_00521	ACPL2	0	47	0	62	CGTTTCAGTCCACCTGATCC
HGLibA_00522	ACPL2	0	287	1	103	GTTCAAGGGGCTTTCGAAAG
HGLibA_00523	ACPP	3	202	1	493	AGACCGAAGTGTACTAGCCA
HGLibA_00524	ACPP	0	47	0	110	TACTTTCAGGTGTTTCGGCA
HGLibA_00525	ACPP	2	849	1	969	TCCTCATGGCCACAAGGATT
HGLibA_00526	ACPT	0	4	0	126	GAACTTCACGGGACTGTCGC
HGLibA_00527	ACPT	1	0	0	2	ACAGTCCCGTGAAGTTCTCC
HGLibA_00528	ACPT	123	2	0	114	ACCCCTGGTGTTCGTGGCTC
HGLibA_00529	ACR	2	2413	0	0	GTGGTGTCCGCATCGTCGGC
HGLibA_00530	ACR	0	34	1	81	TTGCCTGAACCGTAACCCAC
HGLibA_00531	ACR	1	5	0	53	GGCGTTATCTTTAGCAACCA
HGLibA_00532	ACRBP	0	251	0	315	TGCGAAGAAGCGTTCGTATT
HGLibA_00533	ACRBP	0	32	0	147	CACCATCGGGCACTAAGCCG
HGLibA_00534	ACRBP	0	17	0	23	GGGTGCTCACCTTCCGATTG
HGLibA_00535	ACRC	2	589	0	286	CACTGCTTGACTGAACATTA
HGLibA_00536	ACRC	0	102	1190	139	TCAAGCAGTGATGACACCAG
HGLibA_00537	ACRC	0	312	162	240	ACTCACCTCGCCTGTCTCTT
HGLibA_00538	ACRV1	0	266	0	303	TAATTTGCATCCTCGTTCCA
HGLibA_00539	ACRV1	0	67	0	158	CTCACCAGAAGGCTGTTCAC
HGLibA_00540	ACRV1	2	583	937	712	CCTTTGAGTGAGCTTGAGTC
HGLibA_00541	ACSBG1	0	195	0	24	CTGTCCACAGGTCGTAGATC
HGLibA_00542	ACSBG1	1	37	1	265	CCGCCCAGATCTACGACCTG
HGLibA_00543	ACSBG1	0	456	0	228	TGTGTGCTAGTCTACACTTC
HGLibA_00544	ACSBG2	0	554	1717	85	TCCGACAAGCCTCATAGTAC
HGLibA_00545	ACSBG2	0	465	0	405	CGAGAGTCAGTCAACCGATT
HGLibA_00546	ACSBG2	1	84	0	67	ATGACCTTACCCGGCTAGGA
HGLibA_00547	ACSF2	0	83	369	124	CAAGATCGTGGGCCGCTCTA
HGLibA_00548	ACSF2	0	168	2601	622	CGAGCCATGGCTGTCTACGT
HGLibA_00549	ACSF2	0	86	0	184	TGCACCCCTGAACGTAGCTG
HGLibA_00550	ACSF3	0	95	0	33	GCAGCGCGTTGACCACACCA
HGLibA_00551	ACSF3	1	775	0	46	GGACAGAGCCATGCCGATCT
HGLibA_00552	ACSF3	0	279	0	228	TCTTAAGTTCTGAAACGCCG
HGLibA_00553	ACSL1	1	885	0	164	TCTTCCGACCAACACGCTTA
HGLibA_00554	ACSL1	0	402	0	356	ACTTGACAGCGACGAGCCCT
HGLibA_00555	ACSL1	0	369	590	253	CTCGTCGCTGTCAAGTAGTG
HGLibA_00556	ACSL3	0	200	0	187	CAACAGTGATGATGTGCCGC
HGLibA_00557	ACSL3	0	0	1	994	CGAGTGGATGATAGCTGCAC
HGLibA_00558	ACSL3	0	558	0	332	CTCACAGAAGATGGCGATGT
HGLibA_00559	ACSL4	0	279	0	0	AATCGCAGAGTGAATAACTT
HGLibA_00560	ACSL4	0	277	85	203	TCATGGGCTAAATGAATCTG
HGLibA_00561	ACSL4	2	673	1	104	GATTACCAGTGTTGAACTTC
HGLibA_00562	ACSL5	0	621	0	285	CAGACACAGCGAGTCCTCTT
HGLibA_00563	ACSL5	0	107	0	360	GTCAGGATGCAGATCAACGC
HGLibA_00564	ACSL5	0	769	0	483	TTTAGACAATGGGCCCTGCT
HGLibA_00565	ACSL6	0	307	0	170	CGGCGATCTGTGATTGGGTC
HGLibA_00566	ACSL6	0	30	0	59	ATGTACCAGGTGTTCCGCCG
HGLibA_00567	ACSL6	0	378	0	630	ATCCGCTACATCATCAATAC
HGLibA_00568	ACSM1	0	496	0	761	CAATCCATCCTGAGTCCGAC
HGLibA_00569	ACSM1	0	104	352	418	GTCGGACTCAGGATGGATTG
HGLibA_00570	ACSM1	0	149	0	60	AACGTCTTCACACAGACCTG
HGLibA_00571	ACSM2A	111	461	289	572	GTGCATGCTCCTAATGCCCA
HGLibA_00572	ACSM2A	0	228	1	29	ACAGGCTCCCGAGAGGACGT
HGLibA_00573	ACSM2A	0	295	0	0	GAACATCTTGTGCTCACTTA
HGLibA_00574	ACSM2B	0	234	629	172	ACAGGCTCCCGAGAGGATGT
HGLibA_00575	ACSM2B	2	645	1	1001	TGTCTGAGAAAAGCTGCGAT
HGLibA_00576	ACSM2B	1	256	0	169	AACATCCTCTCGGGAGCCTG
HGLibA_00577	ACSM3	0	206	0	124	GATGCAACAGCGTCTACTGC
HGLibA_00578	ACSM3	0	47	2	572	TGATGCTAGCTCGTGTCACC
HGLibA_00579	ACSM3	0	481	2	269	TTACCCGATCTCCTCTTTGT
HGLibA_00580	ACSM4	0	14	0	134	AATGTAGCTTGCATACGAAC
HGLibA_00581	ACSM4	2	517	1	739	AATACAATGGACTCCACCGC
HGLibA_00582	ACSM4	1	466	0	536	CCCAGGGATCATCTTCATGC
HGLibA_00583	ACSM5	0	13	0	44	TGACCGAATCTGACATCTTC
HGLibA_00584	ACSM5	0	910	3303	1790	TCTTACATTCAGGATAACTT
HGLibA_00585	ACSM5	57	73	0	0	CGTACAGCTCCACACCAGTC
HGLibA_00586	ACSS1	0	351	0	38	ACGAGAGTGTCCCGCGCCAG
HGLibA_00587	ACSS1	0	244	1	69	CCAGATCAAAGCAACGCTCT
HGLibA_00588	ACSS1	0	246	0	280	CCGAGAGCGTTGCTTTGATC
HGLibA_00589	ACSS2	0	228	0	159	TCACATCAAAGTTGTACCGA
HGLibA_00590	ACSS2	1	350	0	120	CCACAGTAGACATGTCCCCG
HGLibA_00591	ACSS2	0	41	129	30	GGTGCATTCTGGATGTAGTC
HGLibA_00592	ACSS3	1	583	0	162	CTCCCGGTCGTGACCTTGAT
HGLibA_00593	ACSS3	0	45	650	155	TAGTCGCATTGATCATGTAA
HGLibA_00594	ACSS3	0	0	0	59	TACATCGCCTGTGGGATCAT
HGLibA_00595	ACTA1	0	702	0	137	GCCCCCCGACATGACGTTGT
HGLibA_00596	ACTA1	0	409	0	24	GGGGCACCACGATGTACCCT
HGLibA_00597	ACTA1	0	134	0	255	CGGTGAGATCGCGGCCCGCC
HGLibA_00598	ACTA2	13	973	0	206	CCTACCAGTTGTGCGTCCAG
HGLibA_00599	ACTA2	0	24	0	170	GGCCTCACCAGTAGTAACGA
HGLibA_00600	ACTA2	0	0	0	2	GGGACAAAAAGACAGCTACG
HGLibA_00601	ACTB	0	0	0	39	CAACCGCGAGAAGATGACCC
HGLibA_00602	ACTB	0	5	0	0	TCCTTCCCAGGGCGTGATGG
HGLibA_00603	ACTB	2	236	0	307	AGCCATGTACGTTGCTATCC
HGLibA_00604	ACTBL2	0	250	132	43	TCCTCGACACCAGGGCGTTA
HGLibA_00605	ACTBL2	89	444	0	126	TGCCAGATCCAGGCGTAGAA
HGLibA_00606	ACTBL2	2	519	656	686	GCCTCATGCCATTCTACGCC
HGLibA_00607	ACTC1	0	382	0	385	TCCCCGGGCAGGCATTGTTC
HGLibA_00608	ACTC1	0	513	0	86	TGCATACGATCAGCAATACC
HGLibA_00609	ACTC1	0	134	0	1	TGGTACGGCCAGAAGCATAC
HGLibA_00610	ACTG1	55	136	0	67	TCCCCTGCAGGGCGTCATGG
HGLibA_00611	ACTG1	1	738	0	173	TCGACTCACCTTGATCTTCA
HGLibA_00612	ACTG1	0	0	0	60	CAAGCAGGAGTACGACGAGT
HGLibA_00613	ACTG2	1	512	0	510	ACCGCGCTCGTGTGTGACAA
HGLibA_00614	ACTG2	0	128	0	167	CCACTAGGCATGGAGTCCGC
HGLibA_00615	ACTG2	0	218	0	230	GTGTGACATTGACATCCGTA
HGLibA_00616	ACTL10	33	1078	0	125	CCCGTTACCCACGCTGAAAC
HGLibA_00617	ACTL10	0	0	0	4	TGCTCCACCGGCGCGTTCAG
HGLibA_00618	ACTL10	0	140	0	1116	CATGGCTAGCACCGCGTTGC
HGLibA_00619	ACTL6A	0	102	0	0	GTTGAAGGACATAGCCATCG
HGLibA_00620	ACTL6A	0	0	0	59	TGCCAAGACCTCGTAACCTG
HGLibA_00621	ACTL6A	2	382	33	652	TCGTTCTACTGGGCTGATTT
HGLibA_00622	ACTL6B	0	4	0	23	ACTATGAGCGGGGGCGTCTA
HGLibA_00623	ACTL6B	1	335	0	174	ATGACCTCCGCTCCATCCCG
HGLibA_00624	ACTL6B	37	279	0	132	GTCATGTCGCCCCTCAAGAA
HGLibA_00625	ACTL7A	0	253	0	678	TACGATCCGCTACGTGCTGC
HGLibA_00626	ACTL7A	1	567	88	434	GGTCCACCGCTTTGAGTACG
HGLibA_00627	ACTL7A	0	464	68	220	ACCCACACGGCCCGCTTCGC
HGLibA_00628	ACTL7B	0	470	0	16	CGTAGCCGCACTTGCAGTAC
HGLibA_00629	ACTL7B	0	59	0	66	CTTGCGGGTGTCGCCAGCGT
HGLibA_00630	ACTL7B	0	163	0	25	ACCAGCCGCGCCGACTACGC
HGLibA_00631	ACTL8	0	121	0	216	GAACTCCAGCGTCTTGCCGC
HGLibA_00632	ACTL8	0	442	0	71	GATAACGGTTCTTGCAGCCA
HGLibA_00633	ACTL8	0	0	0	66	GTGCTACGTGCCGCAGAATC
HGLibA_00634	ACTL9	0	232	0	193	TAAGCACCACTATTGCTACG
HGLibA_00635	ACTL9	0	61	0	0	CGACTGCGATGCCACGTACA
HGLibA_00636	ACTL9	0	34	0	82	TGGGGAGCGCAGCGACTCGA
HGLibA_00637	ACTN1	0	72	168	255	GGCCTTACCTTCGGCTCCGA
HGLibA_00638	ACTN1	0	442	0	121	GATCCAAACAGGTGAACGCT
HGLibA_00639	ACTN1	0	131	0	0	CCAGCGGACCGAGAAACTGC
HGLibA_00640	ACTN2	0	14	0	33	CACGTAGTTGTACTGCACGC
HGLibA_00641	ACTN2	1	101	0	21	GTACAACTACGTGTACGACG
HGLibA_00642	ACTN2	0	592	0	459	CATCCTTCGCTTTGCTATTC
HGLibA_00643	ACTN4	0	110	1842	103	GCATGAGCTTGAGCCCGTCT
HGLibA_00644	ACTN4	0	58	1	397	GGAGTTGCACCATGCCGTGA
HGLibA_00645	ACTN4	4	1	0	528	TGCACATTGACGTTCTTATA
HGLibA_00646	ACTR10	0	172	1203	50	GCTCCCCAACAATTTAGAAC
HGLibA_00647	ACTR10	0	26	13	220	GATCTAACCTGATTGATCCA
HGLibA_00648	ACTR10	1	784	0	15	TTATACTGAACAACTCTGAC
HGLibA_00649	ACTR1A	0	0	0	167	ACCCAAGCACGTTCGTGTCA
HGLibA_00650	ACTR1A	0	471	0	959	TGCCATGACACGAACGTGCT
HGLibA_00651	ACTR1A	0	233	1	122	AAACTTCGGCAGCTCGTTCC
HGLibA_00652	ACTR1B	0	65	0	26	TCGGGCGGCCGAAGCACATG
HGLibA_00653	ACTR1B	0	1524	160	439	CGCTCAACCCGAGTAAGAAC
HGLibA_00654	ACTR1B	0	3	0	20	CTGGCAGTACGTCTACTCCA
HGLibA_00655	ACTR2	0	131	0	0	TATAACTAGATATCTTATCA
HGLibA_00656	ACTR2	0	266	0	145	TCATTCCAGTTTGTGAAGTG
HGLibA_00657	ACTR2	0	9	0	38	CACATTTGCCCAGTATATGA
HGLibA_00658	ACTR3	0	0	1	133	TGTCAGACGTCCTCTCTACA
HGLibA_00659	ACTR3	0	227	0	66	AAGTGGGTGATCAAGCTCAA
HGLibA_00660	ACTR3	0	526	0	154	CACTAGAATATTGTCCTCTC
HGLibA_00661	ACTR3B	0	44	0	105	GGTGCCACAGTCCACCACGC
HGLibA_00662	ACTR3B	1	204	206	331	TTTGAATCATTTAACGTACC
HGLibA_00663	ACTR3B	1	89	0	319	AGGCTCCCTGCCTCCCTGCG
HGLibA_00664	ACTR3C	2	730	0	957	TTCGAATCATTTAACGTTCC
HGLibA_00665	ACTR3C	1	580	0	705	TGAACTGCAATGTAGAGTCC
HGLibA_00666	ACTR3C	1	287	1	516	TCTCCAGGCAGTGCTGGCCT
HGLibA_00667	ACTR5	1	340	0	78	TGAGCACAGCTACATCGCTG
HGLibA_00668	ACTR5	0	241	3	484	AACTGCAAGCGCATCAATCT
HGLibA_00669	ACTR5	0	95	0	80	TTACCTGCACATATAGCAGT
HGLibA_00670	ACTR6	0	17	0	8	GGAGCTTACAACGCCAAAAT
HGLibA_00671	ACTR6	0	0	0	28	TGAGATGACGACCTTAGTGC
HGLibA_00672	ACTR6	0	613	0	31	ACTCTTAACCAATCATCTAA
HGLibA_00673	ACTR8	0	57	0	0	GCGGCCCATCGTGCCCGCGC
HGLibA_00674	ACTR8	0	330	0	307	CGCACCTCTTGCAGCGACTC
HGLibA_00675	ACTR8	0	0	0	69	CATCACCCTGAGTATTTAGT
HGLibA_00676	ACTRT1	0	106	0	47	GAGGGCTCGGTCATAAGTAC
HGLibA_00677	ACTRT1	1	58	0	8	AGTTAAACCCGCTAGCAAAG
HGLibA_00678	ACTRT1	1	286	0	199	CGCAGTCACCAAACTCTGTA
HGLibA_00679	ACTRT2	0	181	0	7	GGAGACCATATTCGAGAGCC
HGLibA_00680	ACTRT2	0	140	0	299	CTGCACTCCCCTTTCGAGCG
HGLibA_00681	ACTRT2	0	107	0	196	AGATCACGGCTCCCCCCGAC
HGLibA_00682	ACTRT3	0	262	209	406	GAGCCGTTGTCGATCACCAC
HGLibA_00683	ACTRT3	0	19	0	23	CAACGGCTCGGGAATGATCA
HGLibA_00684	ACTRT3	0	48	1	104	ACTAACCGCTTGTCTAAACC
HGLibA_00685	ACVR1	0	529	1	661	TTGGATCATTCGTGTACATC
HGLibA_00686	ACVR1	0	253	12	381	GGCTCGCCAGATTACACTGT
HGLibA_00687	ACVR1	0	66	1	200	AGCAGCCTTTCTGGTAGACG
HGLibA_00688	ACVR1B	0	225	0	244	TGCCCACGATCTCCATGTGC
HGLibA_00689	ACVR1B	0	314	1	420	AGCCTGAGCACCCGTCCATG
HGLibA_00690	ACVR1B	0	68	0	0	ACACCTGCACATGGAGATCG
HGLibA_00691	ACVR1C	2	148	3445	196	ATTTATGATGTGACCGCCTC
HGLibA_00692	ACVR1C	6	449	213	821	TTGGTTAGGTCTACCTCTGT
HGLibA_00693	ACVR1C	0	540	0	516	AGGGTCGACAGTGCTCCTAC
HGLibA_00694	ACVR2A	0	987	0	371	TGCCACTTATGTTAATTGCG
HGLibA_00695	ACVR2A	0	81	0	115	ACTTGAGTTGGAACAAGTAC
HGLibA_00696	ACVR2A	1	148	0	173	CCAGTTGCTTAACGAATATG
HGLibA_00697	ACVR2B	0	0	0	1	GCGATGCCGGTACATCCAAA
HGLibA_00698	ACVR2B	0	187	0	107	CGGCATCGCAAGCCCCCCTA
HGLibA_00699	ACVR2B	0	232	0	133	CGCGGAACATGACGGCGCCC
HGLibA_00700	ACVRL1	0	54	0	60	GCAGTGTTGCATCGCCGACC
HGLibA_00701	ACVRL1	0	0	0	57	CTCAGACACGACAACATCCT
HGLibA_00702	ACVRL1	1	209	0	70	CATCGGCAACAACCCGAGAG
HGLibA_00703	ACY1	0	0	0	15	TGGCGGAAGAGCGTCACCGA
HGLibA_00704	ACY1	0	0	0	150	GCTGGACAGTGCGGATACGC
HGLibA_00705	ACY1	0	21	0	8	TGAGGAGACAGCCCGCCAGC
HGLibA_00706	ACY3	0	0	0	58	GGGGAAGTCCACGACGCCCA
HGLibA_00707	ACY3	0	27	0	109	CTATAGACCCGTGGGCGTCG
HGLibA_00708	ACY3	0	130	0	174	GGCAACGCCCTTCTCATAGT
HGLibA_00709	ACYP1	0	80	1	175	CAGGAACTTACCTGCATAAC
HGLibA_00710	ACYP1	0	303	0	334	CACATACCTGAGTATGCTTA
HGLibA_00711	ACYP1	0	261	0	192	TTTCATAATCCACTGATATC
HGLibA_00712	ACYP2	1	194	0	279	TCCGAACACCTCGTAGTCCA
HGLibA_00713	ACYP2	0	0	262	76	CGAGGTGTTCGGAAGAGTGC
HGLibA_00714	ACYP2	0	0	0	62	AGAGTATTCAAGCTTAGAGA
HGLibA_00715	ADA	0	412	0	267	CAGGCTTGATGGATCCGTCT
HGLibA_00716	ADA	1	256	28	261	GCTCACTTTGGGCTTGTCGA
HGLibA_00717	ADA	1	15	0	149	GAACTGCATGTCCACCTAGA
HGLibA_00718	ADAD1	34	1147	0	614	GCGAGTTCAGCTTGACCTTA
HGLibA_00719	ADAD1	0	191	0	23	CTCGCTGCATTTGTGCAAAC
HGLibA_00720	ADAD1	0	93	0	55	GCTAGTTCAGATAAAACAAC
HGLibA_00721	ADAD2	0	379	0	41	ATGGCGAGCGCTCGTCCAAC
HGLibA_00722	ADAD2	0	363	0	272	TGCTCACCTACCTACGCTCA
HGLibA_00723	ADAD2	0	353	0	3	CAGTTCCGCGCTCACCGAGA
HGLibA_00724	ADAL	1	468	0	126	CAATCACAGTCATCTGATCG
HGLibA_00725	ADAL	0	734	0	306	TCAGATGACTGTGATTGACA
HGLibA_00726	ADAL	0	62	40	103	GAATAGAAGTCTGTCTTGCA
HGLibA_00727	ADAM10	0	51	0	10	AAAATGTGCCACCACGAGTC
HGLibA_00728	ADAM10	0	484	0	214	GATACCTCTCATATTTACAC
HGLibA_00729	ADAM10	0	138	0	0	AAGTGTCCCTCTTCATTCGT
HGLibA_00730	ADAM11	1	78	9	480	CCTCCTCTCCTCGCAATACG
HGLibA_00731	ADAM11	0	42	0	41	GGTCACGGAACCCAGCCGTC
HGLibA_00732	ADAM11	0	9	243	35	GCTCCACGTATTGCGAGGAG
HGLibA_00733	ADAM12	1	88	0	161	TTGGAGTCGAAGCTCTTCAC
HGLibA_00734	ADAM12	2	630	0	352	GTCAGTCTCAGCACGTGTTC
HGLibA_00735	ADAM12	0	377	0	254	AATATCCCCGTACATGTCCA
HGLibA_00736	ADAM15	0	0	0	34	TAATTGGGAGATCGTCCTGA
HGLibA_00737	ADAM15	1	208	1	140	TTCCCCGAGTATTAGCTGTC
HGLibA_00738	ADAM15	0	179	0	183	CACAGCTTGCCCGCCAGCGC
HGLibA_00739	ADAM17	0	535	0	113	AACGTTCAGTACTTGATGTC
HGLibA_00740	ADAM17	0	238	0	314	GGACTTCTTCACTGGACACG
HGLibA_00741	ADAM17	0	460	1	529	CTTAAGGTGAGCCTGACTCT
HGLibA_00742	ADAM18	0	539	16	456	CAACCTTACACTCTACATCT
HGLibA_00743	ADAM18	0	592	19	335	TTTCCGAGATGTAGAGTGTA
HGLibA_00744	ADAM18	0	355	0	338	TCATTTGACTTAATCTTCCG
HGLibA_00745	ADAM19	0	353	81	522	ACTCACCTCCAATTTCCGTG
HGLibA_00746	ADAM19	18	708	0	443	TGAGGGGCGAGAACTGATCC
HGLibA_00747	ADAM19	0	0	1	163	TCAAACCACCACACGGAAAT
HGLibA_00748	ADAM2	0	0	0	4	CAGAAACAAGACGCGCCACA
HGLibA_00749	ADAM2	0	338	0	43	CGCGTCTTGTTTCTGCTCAG
HGLibA_00750	ADAM2	0	16	0	2	TCCTACAAAATTGTAATTGA
HGLibA_00751	ADAM20	0	89	0	752	CCAAATTATGACCAAGCTCG
HGLibA_00752	ADAM20	0	50	0	0	GTAGCTCGCACACACACCAC
HGLibA_00753	ADAM20	1	339	0	466	ACCCTCCCACACATGATATC
HGLibA_00754	ADAM21	0	48	0	36	TCCATTGAGAGAAATCGTTC
HGLibA_00755	ADAM21	1	63	2	815	ACGACATATTCCTGCAACAT
HGLibA_00756	ADAM21	0	161	0	14	TAAGAAGCCCGACAGTAAAC
HGLibA_00757	ADAM22	0	136	0	224	TGAACACTTACTGAAGTCCG
HGLibA_00758	ADAM22	0	290	0	37	GAGAATGAATGACGTTCCAA
HGLibA_00759	ADAM22	1	500	0	325	AGGAGAGCACTGTTACTACC
HGLibA_00760	ADAM23	0	48	0	90	AACCGTACCTTAGAGTACTG
HGLibA_00761	ADAM23	0	191	0	53	TATGATAGAGCCACTAGAGC
HGLibA_00762	ADAM23	0	245	0	147	CACTTACTGAAGTCCATTGC
HGLibA_00763	ADAM28	0	112	484	569	TCATCCACTGCATAAAAGAG
HGLibA_00764	ADAM28	21	561	0	88	AAAAGCTGTACCTGTTGCTC
HGLibA_00765	ADAM28	0	244	71	183	AATATGTACCTGCAACAGAG
HGLibA_00766	ADAM29	0	85	0	112	AGTCGGAGAACATTACGCCC
HGLibA_00767	ADAM29	1	156	0	32	GTGGTGCCAGTTATCCTCAC
HGLibA_00768	ADAM29	1	217	961	1439	AGTAGTATGATCACTCATAT
HGLibA_00769	ADAM30	0	141	0	142	GCATTGTCGGAACTAGTAGA
HGLibA_00770	ADAM30	1	211	0	142	GGAACCCCTTGCAAGTATGA
HGLibA_00771	ADAM30	0	805	34	564	ATGCTCGCCTGTCATCAGAT
HGLibA_00772	ADAM32	0	356	324	291	GCTCACCGGGTCTTGACGCC
HGLibA_00773	ADAM32	2	494	0	524	GCCGCACCATGTTCCGCCTC
HGLibA_00774	ADAM32	1	206	0	50	GTGTACAGTTTCTCATCTAT
HGLibA_00775	ADAM33	0	46	0	274	ACCCTGGCGCACCGTCAGCC
HGLibA_00776	ADAM33	1	89	1	144	GCAGCCAGTCACCCCGCACT
HGLibA_00777	ADAM33	0	0	0	0	GAAACCCACTACGGCCCAGA
HGLibA_00778	ADAM7	1	348	0	28	CTGATACAGAAGCGAGATAC
HGLibA_00779	ADAM7	0	54	0	417	GTATCTCGCTTCTGTATCAG
HGLibA_00780	ADAM7	0	12	1	365	CAAGACATACCTTTAACCTG
HGLibA_00781	ADAM8	0	345	86	29	CGGCTACACAGAGACCTATA
HGLibA_00782	ADAM8	0	84	0	15	CTGGGCGCGATGATGCTGCC
HGLibA_00783	ADAM8	0	69	0	89	CCGACCCATACCTGCCCGCG
HGLibA_00784	ADAM9	0	0	0	221	CACTGACCATCCCAATATAC
HGLibA_00785	ADAM9	0	395	267	810	TTAGGTATCTTATGTTATTC
HGLibA_00786	ADAM9	0	409	0	74	CTTATGAAATTATAACTCCT
HGLibA_00787	ADAMDEC1	0	444	1	715	TCGGACCCTACCATGTTCTC
HGLibA_00788	ADAMDEC1	0	148	0	99	TACCACGAAACCTGAGAACA
HGLibA_00789	ADAMDEC1	0	242	0	223	ACCACAACTTCATGCTGCGT
HGLibA_00790	ADAMTS1	1	138	0	97	CTGCCGGTTGGCATCGTACG
HGLibA_00791	ADAMTS1	0	181	50	143	GCACCTCGTACGATGCCAAC
HGLibA_00792	ADAMTS1	0	357	1	273	GCTTGTGGCAGACCAGTCGA
HGLibA_00793	ADAMTS10	1	416	0	295	CTCACGTGTGCCCGATCTCG
HGLibA_00794	ADAMTS10	0	114	0	82	CCAGACGCACACCATCGACA
HGLibA_00795	ADAMTS10	2	281	1231	343	CGCTCACACATTCCGCCCAC
HGLibA_00796	ADAMTS12	0	51	0	4	ACCACCCGCACATCGTTTAC
HGLibA_00797	ADAMTS12	0	401	0	88	CTCGGACTGGACCCACCACG
HGLibA_00798	ADAMTS12	0	240	0	213	GTACTACAGAATTTCTCACG
HGLibA_00799	ADAMTS13	0	320	11003	751	TGCAGGCGGCATCCTACACC
HGLibA_00800	ADAMTS13	529	872	73	366	CATAGCGCTCTGTGTCCTCC
HGLibA_00801	ADAMTS13	1	328	0	223	AAGTAAGAAGACACGGCCTG
HGLibA_00802	ADAMTS14	0	119	0	601	ACACTTGTCATCCGCCTTCA
HGLibA_00803	ADAMTS14	0	223	0	117	AAGCCGGACCTTCACCGCCA
HGLibA_00804	ADAMTS14	0	0	0	54	GGCGGTGAAGGTCCGGCTTG
HGLibA_00805	ADAMTS15	0	273	0	2	CGCGGAGCCTTTGGCTACCG
HGLibA_00806	ADAMTS15	1	539	0	2	TTAACGGCCGCCGCTACTAC
HGLibA_00807	ADAMTS15	0	0	0	79	AGGGGTTGGCACGGTCGATC
HGLibA_00808	ADAMTS16	0	57	0	64	TGGATGAAGCCCCGCGCGCG
HGLibA_00809	ADAMTS16	1	315	0	42	GGGACACGTAATCGCCCCTG
HGLibA_00810	ADAMTS16	0	92	1	528	TGTGCAGACTTTACCGCCAG
HGLibA_00811	ADAMTS17	0	120	0	118	CCGGCTCACCAGCGAGCACA
HGLibA_00812	ADAMTS17	1	1135	2	1050	CCCGTGGTACTGCACCATGT
HGLibA_00813	ADAMTS17	0	0	0	0	GTGGACGAGAACATCTGATC
HGLibA_00814	ADAMTS18	1	91	0	62	GTGACTGCTCAAAATCGCCG
HGLibA_00815	ADAMTS18	0	419	0	154	GTCGTGTGAAATATATGACC
HGLibA_00816	ADAMTS18	0	0	0	92	GGGCGACCCAGAAGATCAGC
HGLibA_00817	ADAMTS19	41	1102	38	476	GCCAGGACTGCATGACCGTG
HGLibA_00818	ADAMTS19	0	306	1	358	TCATTGCACTTTCGAATCTG
HGLibA_00819	ADAMTS19	1	273	10	553	CACTGATTAGAGCCCGAGAG
HGLibA_00820	ADAMTS2	0	91	0	14	CGAGAAGGGCACCACCCGCG
HGLibA_00821	ADAMTS2	0	399	0	183	GGAGTTCTTCATCGAACCCT
HGLibA_00822	ADAMTS2	0	586	0	224	AGGAGCACGCCAACAGCTCG
HGLibA_00823	ADAMTS20	1	501	128	459	GACCGCCGATGCATCCTTTC
HGLibA_00824	ADAMTS20	0	22	0	4	ACGAAGTAGTGATCCCCGAG
HGLibA_00825	ADAMTS20	0	77	1	204	ATTAGTTATGATTCACCGTG
HGLibA_00826	ADAMTS3	1	338	1	388	TCTCTTATTAGAGTCGGACC
HGLibA_00827	ADAMTS3	0	0	0	49	AATGAGACGCCGCAGACACG
HGLibA_00828	ADAMTS3	17	596	0	167	ACCTCTGTAGTGGAAGTCTT
HGLibA_00829	ADAMTS4	0	54	0	51	CATACCCAGCGTGTCGCAAG
HGLibA_00830	ADAMTS4	0	466	0	697	AGTCTCCACTTGCGACACGC
HGLibA_00831	ADAMTS4	0	71	0	52	AGCCATTCTGTTTACCCGTC
HGLibA_00832	ADAMTS5	0	32	0	46	GGACGCGGGGGTTTCGCAGC
HGLibA_00833	ADAMTS5	0	164	2215	532	CCGGCCATACAACCGCGCCA
HGLibA_00834	ADAMTS5	0	285	0	271	GGGCTTAGATGCATCAATGC
HGLibA_00835	ADAMTS6	0	0	0	0	TCAACGTAGTACAACTAAAG
HGLibA_00836	ADAMTS6	0	56	0	30	ACCAGCTAACTATTCCAATA
HGLibA_00837	ADAMTS6	1	237	1384	124	CATACAGATGTCGTTGTTGA
HGLibA_00838	ADAMTS7	0	0	23	53	CCCCCCGCGTCGACTCGAAC
HGLibA_00839	ADAMTS7	0	0	0	55	CCGGCTTTGTGAGCGAGACG
HGLibA_00840	ADAMTS7	0	0	0	0	ACACCCACCTGGTGCGGGTC
HGLibA_00841	ADAMTS8	1	388	0	452	ATGGCCGTGTCGTAGTGCTC
HGLibA_00842	ADAMTS8	1	1395	1	479	CAGTGTAAGCCCCCCATTGT
HGLibA_00843	ADAMTS8	0	83	0	9	CGAACAGCGGTGCCATCACG
HGLibA_00844	ADAMTS9	60	239	0	36	CGCTGCGCCTATAAATGATG
HGLibA_00845	ADAMTS9	1	121	0	54	GACGTAGCAGCATTAAACAG
HGLibA_00846	ADAMTS9	0	577	17	288	ATGCTGCTACGTCACCAGCC
HGLibA_00847	ADAMTSL1	0	198	0	124	AGGCATCCCATAGGCCGTCC
HGLibA_00848	ADAMTSL1	0	87	0	128	CTCCTCGGAGCGTGCGGTCC
HGLibA_00849	ADAMTSL1	0	42	95	40	CAAGCATGGAATGCTGCCGT
HGLibA_00850	ADAMTSL2	0	177	0	69	GACCGGAATCGAGTACATCG
HGLibA_00851	ADAMTSL2	9	596	0	453	TGCGATAGTTGCCCGTCACG
HGLibA_00852	ADAMTSL2	0	133	24	495	GACCAACGAGGTGTGCGAGC
HGLibA_00853	ADAMTSL3	0	56	0	189	GGTCATCATAGCGATAAGTG
HGLibA_00854	ADAMTSL3	0	1	0	7	CACTTATCGCTATGATGACC
HGLibA_00855	ADAMTSL3	0	178	0	3	ACTGGGATGCTTGGGGCGAC
HGLibA_00856	ADAMTSL4	1	351	0	137	TTCGATATAACCGTCCTCCC
HGLibA_00857	ADAMTSL4	0	0	0	44	AGGACGGTTATATCGAAAGA
HGLibA_00858	ADAMTSL4	0	43	0	81	TCCTGGCCGCTCGAATCTCC
HGLibA_00859	ADAMTSL5	0	94	0	91	GCGGCCGAAGCTGTGGTAGA
HGLibA_00860	ADAMTSL5	0	88	0	45	GGACAGGGCGGCCATTGTAC
HGLibA_00861	ADAMTSL5	0	261	0	85	GCACACTGTAGGTCTCGGAA
HGLibA_00862	ADAP1	0	0	0	19	CCGGGCCAAGTACGAGCGAC
HGLibA_00863	ADAP1	0	579	363	300	GAACTCCTGTCGCTCGTACT
HGLibA_00864	ADAP1	0	264	1	295	CAAGGTGAAGTCCGTCCGCC
HGLibA_00865	ADAP2	0	25	344	24	GCTGCTTAAGGTAACCGAGA
HGLibA_00866	ADAP2	1	43	0	44	GGGGAAACCATCTCGCTCCC
HGLibA_00867	ADAP2	1	161	1	223	AACTTTACCTGGGAGCGAGA
HGLibA_00868	ADAR	0	185	64	150	AATAGTATCCGCGCAGCACC
HGLibA_00869	ADAR	0	419	0	694	CTCGGCCATTGATGACAACC
HGLibA_00870	ADAR	0	146	0	110	TGGTCTCTTACCGAGGTTCA
HGLibA_00871	ADARB1	0	41	0	193	AGCTGACGCTGTCTCACGCC
HGLibA_00872	ADARB1	0	181	0	52	TCACGCTCGCAGAAAAGTGC
HGLibA_00873	ADARB1	0	185	63	255	CGTCTCATACCTTCCAGGAT
HGLibA_00874	ADARB2	0	19	0	74	GCGGTCCTTACCTTTCCGCT
HGLibA_00875	ADARB2	0	589	0	504	CGTGGACGGCAGGACGTTCG
HGLibA_00876	ADARB2	0	186	65	262	GGTGAACGGGCTCACGTTCG
HGLibA_00877	ADAT1	0	666	0	61	TCTTGAACTCCGAAGCCTTT
HGLibA_00878	ADAT1	2	383	0	176	ATTTGAACAGAGCCGCAGTG
HGLibA_00879	ADAT1	0	49	5	115	CCTCAGCATGGCTATCATTG
HGLibA_00880	ADAT2	0	100	0	35	GAGCACGCGCCGCTTGCAGC
HGLibA_00881	ADAT2	0	1114	0	465	CACTTTGACGACACCAATCG
HGLibA_00882	ADAT2	0	17	0	36	CGCGTGCTCGGTGTCGGCAG
HGLibA_00883	ADAT3	0	166	0	215	CGCACACCATGACGGCGTGC
HGLibA_00884	ADAT3	0	290	0	0	GCGCACCGTAGAAGACGCGC
HGLibA_00885	ADAT3	0	43	436	57	GCGTAAACTGGACGCAGACG
HGLibA_00886	ADC	0	295	1	524	GTACACGATGGTCTTGGAGG
HGLibA_00887	ADC	0	415	519	728	CGAGGTAGCTGCCTTCTTCG
HGLibA_00888	ADC	0	159	0	70	GTTGGCGCAGATGATCTTAC
HGLibA_00889	ADCK1	0	309	1865	527	CTAATGACTTTGGCGCTGTC
HGLibA_00890	ADCK1	0	143	47	35	CTTAGAGATTCGCAACAACG
HGLibA_00891	ADCK1	0	166	180	196	AAGACCAACGACCTGCTGCG
HGLibA_00892	ADCK2	286	371	0	249	GATTCTGAGCTTCGTAACGC
HGLibA_00893	ADCK2	0	22	0	395	TTCCCTCTGCCCGCTGCGAC
HGLibA_00894	ADCK2	0	978	48	982	ACTTGACGGCTTTCACATTC
HGLibA_00895	ADCK3	0	265	2825	431	GCGTGGTGCGGCACTCAAGC
HGLibA_00896	ADCK3	0	166	0	33	ATTGGCCGGCTGGCCAACTT
HGLibA_00897	ADCK3	0	33	0	0	GATCGTGCGCACGCTCTGCA
HGLibA_00898	ADCK4	0	333	203	113	GCTAGGAGTACTGGCCGAGA
HGLibA_00899	ADCK4	0	42	0	127	TGACCGCTCTCGAGAACGCA
HGLibA_00900	ADCK4	0	585	2	524	GCCCATCCTGGTAAAACTTT
HGLibA_00901	ADCK5	0	142	0	42	GGTGCTCTCCACCGCGGTAG
HGLibA_00902	ADCK5	101	301	586	496	TGCACCAATGTTGTCCTTCG
HGLibA_00903	ADCK5	0	132	0	148	GGACTCGTTACCTTGGAGGA
HGLibA_00904	ADCY1	1	429	0	82	GTTCACACCGACGAAGAGCA
HGLibA_00905	ADCY1	1	383	2633	397	TGTCGCCGCATCAAGATTCT
HGLibA_00906	ADCY1	0	155	206	111	GGACTGCTACTACTGCGTGT
HGLibA_00907	ADCY10	0	136	0	77	ACCTTAACTGCTCTCTGATC
HGLibA_00908	ADCY10	0	255	351	48	CCTGACCAATCACCAGAAAG
HGLibA_00909	ADCY10	0	205	47	111	CCCCCATACCTGCAAATTTC
HGLibA_00910	ADCY2	0	370	0	469	CCGCGACTTGATGCAATTAC
HGLibA_00911	ADCY2	0	145	901	316	GCTTATGGTAGGCTCCCGCC
HGLibA_00912	ADCY2	0	230	0	127	TCCATATCACCAACGAGAAG
HGLibA_00913	ADCY3	0	256	31	162	CACGCGCGAAGTTCAGGCCC
HGLibA_00914	ADCY3	0	176	1854	300	CTTCTCCGAGCCCGAATACT
HGLibA_00915	ADCY3	0	375	0	0	TTACGAGATGGCCTCCACCA
HGLibA_00916	ADCY4	0	0	0	1	CAGCGCGACCCATACCAAGC
HGLibA_00917	ADCY4	0	0	0	0	TGGGTCGCGCTGCTAGCGCT
HGLibA_00918	ADCY4	0	558	0	548	CTCGTAGAAGAGGTCTTCGC
HGLibA_00919	ADCY5	0	48	0	51	GCGGTTCATCTTGGCGATCA
HGLibA_00920	ADCY5	1	118	0	177	CTGCACCCACTATCCGGCTG
HGLibA_00921	ADCY5	0	209	0	201	GGTGCAGACACCCACGATGT
HGLibA_00922	ADCY6	0	50	0	317	ACGCGTTGCGCTCGCCACCA
HGLibA_00923	ADCY6	41	156	0	2	GCAGTGTTGCCCGAGTGATG
HGLibA_00924	ADCY6	0	93	0	110	CCGCAGCCAGCTTGTCAAAC
HGLibA_00925	ADCY7	0	195	0	47	ACTTCTCGTAGAGCGCATCT
HGLibA_00926	ADCY7	0	100	0	94	CTACTTCCTCAACGAGGGCG
HGLibA_00927	ADCY7	1	1097	0	189	TGTTACCTGCTCCCACGCAC
HGLibA_00928	ADCY8	0	106	0	59	CGTAGCCTATGCCGTCGCCC
HGLibA_00929	ADCY8	0	1029	886	580	CCACTTCCGATTTGCGCCTT
HGLibA_00930	ADCY8	1	805	0	61	ATGGGCCAGTCGATCAAATC
HGLibA_00931	ADCY9	0	309	0	26	CTTACCTGATGGACACCGCG
HGLibA_00932	ADCY9	0	482	0	392	TGTCCCTCGCGGTGTCCATC
HGLibA_00933	ADCY9	0	276	0	74	CGGCCCCCACGACGGTGGCG
HGLibA_00934	ADCYAP1	0	140	13	114	GGCTCCGAGCCATCGAAGTC
HGLibA_00935	ADCYAP1	0	869	0	144	CCGTGAAGATCCCGTCCGAG
HGLibA_00936	ADCYAP1	0	128	0	27	AACCCGCTGCCAGACTTCGA
HGLibA_00937	ADCYAP1R1	1	10	0	205	GTCTGGGAGACCGAAACCAT
HGLibA_00938	ADCYAP1R1	0	51	0	0	GTGTTGGAAGCCCGCCCATG
HGLibA_00939	ADCYAP1R1	0	411	2	314	CCCCTTACCTGAGAGATCTA
HGLibA_00940	ADD1	0	83	0	39	GACCAGAGTGAACTCCGAGC
HGLibA_00941	ADD1	0	386	154	509	CATGGCACCAGACCTTCGCC
HGLibA_00942	ADD1	0	79	0	246	GAATGGTGATTCTCGTGCTG
HGLibA_00943	ADD2	0	339	36	202	TGAAGTCCGCGATCTGTCGC
HGLibA_00944	ADD2	0	82	0	150	AGTACATGCGCCTTCGCAAC
HGLibA_00945	ADD2	0	167	0	253	CCGCATGAGCCGCTCCCCTT
HGLibA_00946	ADD3	2	300	0	192	ACAAGTCTACAAGTCTGTAC
HGLibA_00947	ADD3	0	649	0	227	ACAGGCCTTTCGGGAAGACT
HGLibA_00948	ADD3	0	460	1729	259	ACACCTATCAATGACCTTCC
HGLibA_00949	ADH1A	2	587	0	88	TCACCTTAATACGAACTTCA
HGLibA_00950	ADH1A	0	102	0	38	CCATGGTACCACTAACCACG
HGLibA_00951	ADH1A	0	124	0	115	CTGTGGCACAGATGACCACG
HGLibA_00952	ADH1B	1	544	0	438	CCAGGTTGCCACTAACCACG
HGLibA_00953	ADH1B	0	163	0	49	TCTCATCCACCACCGTGTAC
HGLibA_00954	ADH1B	0	440	3238	182	GTCTGCAGTTAACGTTGCCA
HGLibA_00955	ADH4	0	785	0	83	AGACTTACATAAACCGATCC
HGLibA_00956	ADH4	0	176	3967	533	CTAGCTTTCCCAGTGATCGT
HGLibA_00957	ADH4	0	31	0	76	GGAGTGACCAACGTCAAACC
HGLibA_00958	ADH5	1	314	0	382	CTGATAGATCATTGCCACTG
HGLibA_00959	ADH5	0	37	0	4	GTGCTCATTGAGATGACCGA
HGLibA_00960	ADH5	0	193	0	154	ACTTCAGGTTATCAAGTGCA
HGLibA_00961	ADH6	0	197	0	221	TCCATACAGGTTGTGGCCAC
HGLibA_00962	ADH6	0	510	0	145	GCTGGAATCGTTGAGAGTAT
HGLibA_00963	ADH6	0	114	0	49	GATGCAAAGCAGCCATACTC
HGLibA_00964	ADH7	0	584	0	119	CCTACTCGCTCCTAATGCAA
HGLibA_00965	ADH7	1	721	0	93	AATGCTTGTCGCAACCCAGA
HGLibA_00966	ADH7	0	110	0	37	GACTAAAGAAGTTCGCATTA
HGLibA_00967	ADHFE1	0	20	0	243	AGGATCAATCAGTCCCAGTG
HGLibA_00968	ADHFE1	0	173	192	256	CGACCACTCGGGCAGGCATG
HGLibA_00969	ADHFE1	0	0	0	0	TTACAATGTGGATCACCCAC
HGLibA_00970	ADI1	1	281	0	484	GAAATTTCACGTACTGCCCG
HGLibA_00971	ADI1	0	133	5	738	GCAGTGGGTACTTCGATGTG
HGLibA_00972	ADI1	32	462	0	153	GGGGATCTATCACCGCTTCA
HGLibA_00973	ADIG	153	628	0	83	GAAGTACCCTTTGATGCCGC
HGLibA_00974	ADIG	0	0	0	28	CTACGCTTCTTACTTAGCCA
HGLibA_00975	ADIG	0	330	0	394	AAATGACTCCAGTGTGTGCT
HGLibA_00976	ADIPOQ	0	0	0	9	CCAGGGCATCCGGGCCATAA
HGLibA_00977	ADIPOQ	0	229	0	118	ATCGGTGAAACCGGAGTACC
HGLibA_00978	ADIPOQ	0	39	224	811	TAGGCAAAGTAGTACAGCCC
HGLibA_00979	ADIPOR1	0	0	1	199	GTCCCACTGCGCCACAATGA
HGLibA_00980	ADIPOR1	147	37	82	224	CTGCCATCATTGTGGCGCAG
HGLibA_00981	ADIPOR1	0	173	0	12	GACAACGACTATCTGCTACA
HGLibA_00982	ADIPOR2	0	458	0	0	CTCATGATGTACTACCAGAC
HGLibA_00983	ADIPOR2	1	322	123	881	CTCTTCGTGTACCATCCAGT
HGLibA_00984	ADIPOR2	1	415	0	171	CTTACAAGCCCATCATGCTA
HGLibA_00985	ADIRF	8	322	0	242	CTGGTTAGCAGTCTTGTCGA
HGLibA_00986	ADIRF	0	199	0	320	CATCGACAAGACTGCTAACC
HGLibA_00987	ADIRF	0	0	0	152	CACTTGCTGAGCTGCCGCTC
HGLibA_00988	ADK	0	223	0	57	AGCGCTCACCTCAGCGCTTG
HGLibA_00989	ADK	0	207	0	20	TGGAGGCGCCGCAAGCGCTG
HGLibA_00990	ADK	0	486	0	153	TTCAAAGTCGAATATCATGC
HGLibA_00991	ADM	0	291	0	602	CGACGCGACATCCAACCGAG
HGLibA_00992	ADM	0	587	1197	841	TCCTAGGCGCTGACACCGCT
HGLibA_00993	ADM	0	717	1	135	ACAAGGACAACGTCGCCCCC
HGLibA_00994	ADM2	0	0	0	22	AACTCATGGGACCGGCCGGC
HGLibA_00995	ADM2	0	38	0	25	ACCCGCGACCCGTCAAACCC
HGLibA_00996	ADM2	0	0	0	12	GTCTTCGGGGGCCCGAGTGT
HGLibA_00997	ADM5	0	0	0	0	TCCAGTATATGATCTCCGCC
HGLibA_00998	ADM5	2	88	26	51	CCTACAGCTATGGGCGCCGC
HGLibA_00999	ADM5	0	0	0	6	CCCCTTGGGCGGAGAAGGCG
HGLibA_01000	ADNP	0	37	0	0	ATCGAAGACCATGAACGTAT
HGLibA_01001	ADNP	0	419	1	157	TGCTCGTAAGTGCGCTTCAC
HGLibA_01002	ADNP	0	69	0	49	CCCATCACTTACGAAAAACC
HGLibA_01003	ADNP2	0	171	21	1100	CTTTCCGTCCAACGTCTACC
HGLibA_01004	ADNP2	0	101	0	0	CCGTCACGGGTTCTTCCCCC
HGLibA_01005	ADNP2	1	232	0	14	GACCTTAAAGGCTTTGATCC
HGLibA_01006	ADO	0	0	0	0	TTCGCGGGCCGAGTACACCG
HGLibA_01007	ADO	0	0	0	9	GATCCAACGGATCGCCCGCC
HGLibA_01008	ADO	0	0	0	9	ACAAGCTAGACGCGGGCGGC
HGLibA_01009	ADORA1	0	156	0	0	GGCGACCCGCAGAAGTACTA
HGLibA_01010	ADORA1	0	396	1	438	CTCGAACTCGCACTTGATCA
HGLibA_01011	ADORA1	1	531	1	1082	CTTCTGCTTCATCGTGTCGC
HGLibA_01012	ADORA2A	0	108	0	50	TCTGGCGGAACTCGCGGATA
HGLibA_01013	ADORA2A	0	168	0	356	CTCCTCGGTGTACATCACGG
HGLibA_01014	ADORA2A	12	18393	0	66	CGTGGCTGCGAATGATCTTG
HGLibA_01015	ADORA2B	66	346	0	95	CATCGCCGCGCTTTCGGTGG
HGLibA_01016	ADORA2B	0	160	0	18	GTTGCCCGCCACCGAAAGCG
HGLibA_01017	ADORA2B	1	265	0	99	GTTCCGGTAAGCATAGACAA
HGLibA_01018	ADORA3	1	57	0	558	TCCGCAAGGCTGACCGCTCC
HGLibA_01019	ADORA3	0	48	0	113	TCGCTGTGGACCGATACTTG
HGLibA_01020	ADORA3	0	221	0	39	CATTGGACTCTGCGCCATAG
HGLibA_01021	ADPGK	0	488	0	240	TGTTCCACCAGAGTCATTGC
HGLibA_01022	ADPGK	0	406	1	482	AGTCAATGCATGTGTTGATG
HGLibA_01023	ADPGK	1	315	0	177	TTCTCTCACGACCTCTCCAA
HGLibA_01024	ADPRH	1	41	0	87	CGGCTTGGATGCCCTAGACG
HGLibA_01025	ADPRH	1	177	0	103	ATCCAAGTGAGCATCGAGAG
HGLibA_01026	ADPRH	0	164	0	219	GGAGAAGATACACCGGCAGT
HGLibA_01027	ADPRHL1	0	0	0	144	GACCCTCATCGAGGTCAGCG
HGLibA_01028	ADPRHL1	2	1050	158	734	ACTCCACGCTGACCTCGATG
HGLibA_01029	ADPRHL1	0	156	0	317	CCAGGCGAGAAGGTAGTTAT
HGLibA_01030	ADPRHL2	0	754	0	788	CTCAAAGACATCGCGACATT
HGLibA_01031	ADPRHL2	2	520	0	95	AGGAGCCTTTCCCGTTAAAC
HGLibA_01032	ADPRHL2	0	490	667	543	TTACAATGGCGCCATCCTGC
HGLibA_01033	ADPRM	0	463	310	282	ATGTCTGTAGTATCGCCGCC
HGLibA_01034	ADPRM	0	138	1	118	AACATCTGCGATGACGCCAA
HGLibA_01035	ADPRM	0	398	0	82	CACACATTGTCAGAGGCGTC
HGLibA_01036	ADRA1A	0	195	0	26	GATCAAGAGAGACCTTCTAC
HGLibA_01037	ADRA1A	0	683	365	774	TTCACAAACGCCATCCGTCT
HGLibA_01038	ADRA1A	0	360	0	7	GGAAGCTGGCTTCATGTCAT
HGLibA_01039	ADRA1B	0	140	1	310	CGCGCTTTCGTGCGCATCCT
HGLibA_01040	ADRA1B	0	86	0	73	AGCGAGCCGCCGCGCGTCCA
HGLibA_01041	ADRA1B	0	509	299	98	GTACTGCCGTGTCTATATAG
HGLibA_01042	ADRA1D	0	232	0	109	ATACCGCAGAAGCGCTCGTC
HGLibA_01043	ADRA1D	0	296	226	78	TGCGCGCGACCACGTACACG
HGLibA_01044	ADRA1D	0	146	0	150	CTGTCGCACAAGATCCGCGC
HGLibA_01045	ADRA2A	0	190	0	3	GCCGCGCGACACCGACGCGC
HGLibA_01046	ADRA2A	0	100	0	106	CCCGACGGCCGTGAGCGTGT
HGLibA_01047	ADRA2A	2	697	0	396	TACGTCATCTCGTCGTGCAT
HGLibA_01048	ADRA2B	0	0	0	46	ACGGGCGGCACAGGATCCTC
HGLibA_01049	ADRA2B	0	113	0	17	TGGAGTTGTACTCCAGCGCG
HGLibA_01050	ADRA2B	0	0	0	228	AACGGACACTCGAAGTCCAC
HGLibA_01051	ADRA2C	1	159	28333	405	GCGTCCCCGACTACCGAAAA
HGLibA_01052	ADRA2C	0	27	0	61	CTACGCGCGCATCTACCGAG
HGLibA_01053	ADRA2C	0	147	0	422	GCGGCCTCAACGACGAGACC
HGLibA_01054	ADRB1	0	340	0	193	CCGCTTACCCGCACGCCCGT
HGLibA_01055	ADRB1	0	98	0	0	TACGGACGAGGCGATGGCGT
HGLibA_01056	ADRB1	0	37	0	40	CCAACGGGCGTGCGGGTAAG
HGLibA_01057	ADRB2	24	79	432	121	CGTCTGCAGACGCTCGAACT
HGLibA_01058	ADRB2	1	140	0	118	TGTAAACTTCCTTACGGATG
HGLibA_01059	ADRB2	0	22	0	61	CCCTTTCCTGCGTGACGTCG
HGLibA_01060	ADRB3	0	152	0	343	TTACCTACCCGTCGAGCCGT
HGLibA_01061	ADRB3	0	138	0	0	GTGACCAACCCGCTGCGTTA
HGLibA_01062	ADRB3	0	0	0	0	CAACGTGTTCGTGACTTCGC
HGLibA_01063	ADRBK1	1	113	0	319	TGTATGAGTCGAAGATCTCC
HGLibA_01064	ADRBK1	2	543	1603	187	CTTCGACTCATACATCATGA
HGLibA_01065	ADRBK1	1	245	0	61	GGCCGACGTGAGCTACCTGA
HGLibA_01066	ADRBK2	0	322	1	368	CAGCAAGAGGATCGTCCTGC
HGLibA_01067	ADRBK2	0	223	56	128	TTATGATGCCTACATCATGA
HGLibA_01068	ADRBK2	1	213	0	394	CTGATTGAAAATCTTGTCAA
HGLibA_01069	ADRM1	0	226	0	22	CGCCTAGCGCAGAGAGTTCG
HGLibA_01070	ADRM1	0	250	0	256	CGCTTGAACTCACAGTCGTC
HGLibA_01071	ADRM1	0	0	0	16	ACATCCGCGTTGGCGAGGAT
HGLibA_01072	ADSL	0	347	0	256	CTCGGACACGCTTCAAGTTC
HGLibA_01073	ADSL	0	285	0	77	CGAGCCAGTCTACCCACATT
HGLibA_01074	ADSL	0	540	1	396	TCCGAGATGACCTGCGCTTC
HGLibA_01075	ADSS	0	0	0	116	CCTTTCTAGGACTAGAAGGC
HGLibA_01076	ADSS	0	254	3	292	ATATCTGACAGAGCTCATAT
HGLibA_01077	ADSS	0	138	0	371	CCAATGAATGCAGTGACATT
HGLibA_01078	ADSSL1	0	377	44	475	CTCTCATGCAGGCAACGGGG
HGLibA_01079	ADSSL1	0	487	274	751	CCAGTCGATGTTCCCCACCC
HGLibA_01080	ADSSL1	1	221	0	99	ACATTGAAGGCCAACTCAAA
HGLibA_01081	ADTRP	0	15	0	40	CCGGCTGATGTAAGCAATGC
HGLibA_01082	ADTRP	0	349	0	204	TAGATACTGTCATCCCCGTG
HGLibA_01083	ADTRP	39	629	0	226	GACGACTTCAGCCAATGTGA
HGLibA_01084	AEBP1	0	225	0	27	GCTGACCGACGACGAGATCG
HGLibA_01085	AEBP1	0	61	0	57	GAACTCCTCGATCTCGTCGT
HGLibA_01086	AEBP1	0	149	0	1	GGGCGCCCCTCTCAAATAAC
HGLibA_01087	AEBP2	0	430	0	228	TTTCTTCGATGCACAAACAC
HGLibA_01088	AEBP2	0	503	99	360	TGTGCATCGAAGAAATCATG
HGLibA_01089	AEBP2	1	63	0	31	GTTCTGCTGACTGAAGTGTG
HGLibA_01090	AEN	0	321	0	547	TTGGGACATAGGTCGTATCC
HGLibA_01091	AEN	0	0	0	11	TCGCTGACTACCGTACCCGC
HGLibA_01092	AEN	0	58	0	75	CTACTGATGAGTGCCCGTGC
HGLibA_01093	AES	0	124	0	66	CACGTCCGTGGCACGCGTCC
HGLibA_01094	AES	0	93	0	99	TCCAGGCTGAGATCGTCAAA
HGLibA_01095	AES	0	409	0	192	CACGACCTGGACGCGTGCCA
HGLibA_01096	AFAP1	1	619	224	557	ATAAGAGCTGCTCATCGCAT
HGLibA_01097	AFAP1	0	88	0	40	TTATGAGTCGTATGATGAAG
HGLibA_01098	AFAP1	0	41	0	114	ATCTCCGGCAGGGGCATCTG
HGLibA_01099	AFAP1L1	0	436	0	521	GTACCTCAGCGATACCACCC
HGLibA_01100	AFAP1L1	0	137	0	40	GCACGAGCTGCGTTTCACCC
HGLibA_01101	AFAP1L1	0	57	2	478	GGGCACGTAGATGATGCTGC
HGLibA_01102	AFAP1L2	1	66	2796	106	GCCCCGATGGAGCGGTACAA
HGLibA_01103	AFAP1L2	0	45	0	13	AAAGCCGGAGGAGCTCCGCC
HGLibA_01104	AFAP1L2	2	722	1	256	CTTCCTCAAGATTCTTGACC
HGLibA_01105	AFF1	0	590	4376	369	CCTGGTTTAGAGTTACCATT
HGLibA_01106	AFF1	0	641	35	393	TACTTGTCAAACTTCACTTG
HGLibA_01107	AFF1	0	0	0	0	CCTTCAGCTCAGTGACAGTG
HGLibA_01108	AFF2	0	533	15	88	GAATTCGCCGTGCAAGCGCC
HGLibA_01109	AFF2	0	313	0	30	CATAGTTTCCAAGCGTGTTC
HGLibA_01110	AFF2	1	504	0	277	AAGATTTCTTCAACACAGCT
HGLibA_01111	AFF3	0	26	0	117	AGAAACCGACCGCGTATGTG
HGLibA_01112	AFF3	1	202	0	448	TCCGAAGACGACTTCAGCTT
HGLibA_01113	AFF3	0	215	1	96	TGTAGTGCTACAGATAGACG
HGLibA_01114	AFF4	0	122	1	53	GGGCAACTTACAACTTTGTA
HGLibA_01115	AFF4	0	47	0	0	GCAACATGAACCGTGAAGAC
HGLibA_01116	AFF4	3	328	4405	168	GAGTCTCAGCAGTCCAATTT
HGLibA_01117	AFG3L2	0	68	20	26	ATGGGCGGACTCTTCAGTGT
HGLibA_01118	AFG3L2	0	43	0	64	TGAAGAGTCCGCCCATCCCT
HGLibA_01119	AFG3L2	0	0	0	4	AGTTTCCAGATTCCGTTCAA
HGLibA_01120	AFM	0	25	0	64	AATTTCTTACCTATATCCCG
HGLibA_01121	AFM	0	740	0	195	TAACCCTGCCCACACAACCT
HGLibA_01122	AFM	0	1	0	16	TGCATTTGCTCAGTATGTTC
HGLibA_01123	AFMID	0	0	0	126	ACAACCTTCAGACGACTCGT
HGLibA_01124	AFMID	32	81	1	107	GCTTACGGCATCGCCCCCAA
HGLibA_01125	AFMID	0	161	0	229	TTCCCCGACGAGTCGTCTGA
HGLibA_01126	AFP	0	188	5994	829	AACTTATCTCTGCAGTACAT
HGLibA_01127	AFP	0	931	0	483	TGAAGACTGTTCATCTCCAG
HGLibA_01128	AFP	0	64	121	13	TTCAGGGTGTTTAGAAAACC
HGLibA_01129	AFTPH	0	132	0	19	GACAGCTTTATTAAACCGCC
HGLibA_01130	AFTPH	1	352	2	292	ATGCTTCGAAAATTCGCTCC
HGLibA_01131	AFTPH	2	814	0	111	ATGTACATCTGATCAGTTCC
HGLibA_01132	AGA	0	139	1	408	ACCACCTGGTATCTTAAAGC
HGLibA_01133	AGA	0	332	1	772	TGCAGCACTACTATGGATGT
HGLibA_01134	AGA	53	402	7	135	GTGCATACCCTCCAATAATT
HGLibA_01135	AGAP1	0	97	0	353	CCTGACGGGCACATATGTCC
HGLibA_01136	AGAP1	0	128	0	111	GGTGGACCGACTCGAAGCGC
HGLibA_01137	AGAP1	0	0	0	0	CATATGTGCCCGTCAGGTAC
HGLibA_01138	AGAP11	0	153	179	436	GCTATACTTCTTGTAGTTCA
HGLibA_01139	AGAP11	1	242	0	1019	ACTTTGATATAATGCCTCAT
HGLibA_01140	AGAP11	0	219	0	105	CATCTTCTTCATCCCCTAGC
HGLibA_01141	AGAP2	0	0	0	21	GGTGGACGACCCCGAACTCC
HGLibA_01142	AGAP2	0	393	0	20	AGCAGGCTCTAAACCGCCTC
HGLibA_01143	AGAP2	0	327	1	378	TTACCTACCAGGCGCAGTTC
HGLibA_01144	AGAP3	0	233	100	59	CATAGGTCCCCGTCAGATAG
HGLibA_01145	AGAP3	0	194	0	311	GGGCTGACTTCCCGCTAGAC
HGLibA_01146	AGAP3	10	273	0	113	CAGCTTCCGCAACGCCAGCG
HGLibA_01147	AGAP4	0	99	0	13	TAACCCTTCTGCCAATCCAG
HGLibA_01148	AGAP4	0	113	0	116	CATCTGTTTGAGAGTTCCTC
HGLibA_01149	AGAP4	1	463	0	139	TTGTCATTGTAAGATAATGC
HGLibA_01150	AGAP5	1	251	0	24	TAGCCTTTCTGCCAATCCAG
HGLibA_01151	AGAP5	0	0	0	0	CATCTGTTTGAGAGTTCCTC
HGLibA_01152	AGAP5	0	0	0	0	TAACCCTTCTGCCAATCCAG
HGLibA_01153	AGAP6	1	239	0	60	TATTGTGCTTGACTCTGGAT
HGLibA_01154	AGAP6	0	24	0	0	AGTCAAGCACAATATTCCAG
HGLibA_01155	AGAP6	0	0	0	0	CATCTGTTTGAGAGTTCCTC
HGLibA_01156	AGAP7	0	0	0	0	TAACCCTTCTGCCAATCCAG
HGLibA_01157	AGAP7	0	0	0	0	CATCTGTTTGAGAGTTCCTC
HGLibA_01158	AGAP7	0	0	0	0	TTGTCATTGTAAGATAATGC
HGLibA_01159	AGAP8	0	0	0	0	TAACCCTTCTGCCAATCCAG
HGLibA_01160	AGAP8	0	0	0	0	CATCTGTTTGAGAGTTCCTC
HGLibA_01161	AGAP8	0	0	0	0	TTGTCATTGTAAGATAATGC
HGLibA_01162	AGAP9	0	0	0	0	CATCTGTTTGAGAGTTCCTC
HGLibA_01163	AGAP9	0	17	0	45	TAACCTTTCTGCCAATCCAG
HGLibA_01164	AGAP9	0	0	0	0	TAACTCTTCTGCCAATCCAG
HGLibA_01165	AGBL1	0	202	1	442	CGTAGGCGTTGGCTGTGTCA
HGLibA_01166	AGBL1	1	234	0	21	ACGCCTACGTGCAGATCCGA
HGLibA_01167	AGBL1	1	264	1	203	GAAAGCGCACCCAAGCAATC
HGLibA_01168	AGBL2	0	156	0	446	TACCGTCACCTCCAATATTA
HGLibA_01169	AGBL2	0	121	0	4	CCCCAAGAGAGCCATTCAAC
HGLibA_01170	AGBL2	0	376	48	618	AACCCTCAATGCCTGTTGAA
HGLibA_01171	AGBL3	0	402	79	386	TGAGCCAGTGTATATCCCAA
HGLibA_01172	AGBL3	1	354	209	141	GGCCACCGTGTTGGGCTCAA
HGLibA_01173	AGBL3	0	510	73	213	GGTTCCGTTTCTAAGCCCGT
HGLibA_01174	AGBL4	2	1058	0	328	GTAATCCACGCTTCCGAGTC
HGLibA_01175	AGBL4	113	97	31	295	TGTTTACTACTACCGCTGCC
HGLibA_01176	AGBL4	0	297	1	275	TTACTTCTTTCGGGAGCAGC
HGLibA_01177	AGBL5	0	854	0	559	TCTCGAATGCGTTCCCAGCG
HGLibA_01178	AGBL5	1	410	0	20	CCTCGACCATTCCGTTTCGC
HGLibA_01179	AGBL5	0	27	0	103	GCTGGGAACGCATTCGAGAC
HGLibA_01180	AGER	0	319	0	642	TCTTACGGTAGACACGGACT
HGLibA_01181	AGER	0	249	0	14	CAAAACATCACAGCCCGGAT
HGLibA_01182	AGER	0	232	0	54	TCCCGACAGCCGGAAGGAAG
HGLibA_01183	AGFG1	46	295	0	116	CCCCACCTACGTTAACATGA
HGLibA_01184	AGFG1	1	214	0	274	TGCTTCGACTGCGACCAGCG
HGLibA_01185	AGFG1	1	438	1	129	GAGGATTAAATCCACCACAC
HGLibA_01186	AGFG2	1	676	0	108	GAGATTGACTTGACACGATG
HGLibA_01187	AGFG2	0	31	0	321	ATCACCCAGAAGTGTCCGAA
HGLibA_01188	AGFG2	3	243	0	15	GAGAGTTACCTGGCTCGAGG
HGLibA_01189	AGGF1	1	343	0	578	TCTATAGTATTTCCACTAGT
HGLibA_01190	AGGF1	0	0	0	30	GACGAAGCCATTACCAGTGA
HGLibA_01191	AGGF1	1	303	156	59	AGCTAATGATGAGCCTTCTA
HGLibA_01192	AGK	0	244	1	472	AACTACCCTTTGCAAGCTGC
HGLibA_01193	AGK	0	147	2	579	ACGGATGTGATCATTGTTGC
HGLibA_01194	AGK	0	645	0	397	TGTTCTTCGACGAACAGATG
HGLibA_01195	AGL	0	82	0	122	ATCAGCACCAACACGTAAAA
HGLibA_01196	AGL	0	4	0	0	TATGAGCTACAGTTCCGATT
HGLibA_01197	AGL	3	448	0	130	TGATAATCATGTGCTACCCT
HGLibA_01198	AGMAT	0	128	0	156	CACCGGCCGGGCCACGAACT
HGLibA_01199	AGMAT	32	178	0	114	GATTCGGACCTCGCCGCATC
HGLibA_01200	AGMAT	0	218	7	104	CAGCTGCCGGCGAATTCAAG
HGLibA_01201	AGMO	0	140	1	176	GCTTTAACGTCAATCTCAGC
HGLibA_01202	AGMO	0	287	0	214	TTGACGTTAAAGCATCATCC
HGLibA_01203	AGMO	0	270	0	98	AAAACAACATGCGAAATCCC
HGLibA_01204	AGO1	0	547	3	672	TCAGCGCGTTCGCTTCACCA
HGLibA_01205	AGO1	1	269	0	282	CCTCCTGAAGGTCGACTTTG
HGLibA_01206	AGO1	0	0	0	71	GAACGCGCTGAGAGTCCGTG
HGLibA_01207	AGO2	0	480	0	868	TAACGCCTGCAAGCTCACGC
HGLibA_01208	AGO2	0	20	0	52	GCGTTACACGATGCACTTTC
HGLibA_01209	AGO2	0	36	5	88	GCCACCATGTACTCGGGAGC
HGLibA_01210	AGO3	0	622	0	64	AAGGCATTACTTCTAGTGGC
HGLibA_01211	AGO3	0	247	0	685	TCAGACTTCCACTATGATCA
HGLibA_01212	AGO3	1	340	1	50	TCTTCTGGGCACCATGAGTA
HGLibA_01213	AGO4	0	65	0	292	GTTAACATACGTTTGATGAC
HGLibA_01214	AGO4	0	200	0	1119	CCAGCACCAATGCTGCAATA
HGLibA_01215	AGO4	0	777	0	406	GTCTAGTCACATTACAAACT
HGLibA_01216	AGPAT1	0	293	0	217	CTCGACGTTGCGTCCTCGCA
HGLibA_01217	AGPAT1	0	118	361	23	TTGCCAAGCGCGAGCTACTG
HGLibA_01218	AGPAT1	0	670	0	323	TCCCGTACAGGTATTTGATG
HGLibA_01219	AGPAT2	0	77	0	49	GCGATCTGCACGCAGCGCTC
HGLibA_01220	AGPAT2	0	211	0	15	TGGCAGGTGTCCACGAGCGC
HGLibA_01221	AGPAT2	0	486	1	289	ATTGTCGTTGCGAGTACCCT
HGLibA_01222	AGPAT3	0	35	0	125	GACCAAGCACCGCGTTAGCA
HGLibA_01223	AGPAT3	0	162	728	365	AGTACCACGTCCAGCCGATG
HGLibA_01224	AGPAT3	0	271	5	532	CAGGCCACGGTAGAGCGCTT
HGLibA_01225	AGPAT4	0	410	0	294	CCGCGCGCCTACCTCAAGTA
HGLibA_01226	AGPAT4	0	39	0	88	TCACCTGTTGCCACGAACCA
HGLibA_01227	AGPAT4	0	0	0	22	GGCCCTGGACCCTCGTGAAC
HGLibA_01228	AGPAT5	0	55	0	26	GTGCGCTACGTGCTGAAAGA
HGLibA_01229	AGPAT5	0	68	0	221	AAACAAGTTGCAGAGCTACG
HGLibA_01230	AGPAT5	0	78	0	27	CATCTCTTTCTCGTTAAATT
HGLibA_01231	AGPAT6	0	73	0	99	CCCCATCTTACCGTTGGTGT
HGLibA_01232	AGPAT6	36	199	0	104	TCAGCGCTCGCACGCAGATC
HGLibA_01233	AGPAT6	0	0	0	61	TGAGCCGAAGGCTGATGTAC
HGLibA_01234	AGPAT9	0	54	0	58	GCTGGTTATAGGAACTACAC
HGLibA_01235	AGPAT9	0	488	1368	269	ACTGATCCCAATGAAAGCCA
HGLibA_01236	AGPAT9	0	164	58	117	CAACACAAATGCCTCCCTTC
HGLibA_01237	AGPHD1	0	686	2	272	ATCATGTTTCTGAAAGCCGC
HGLibA_01238	AGPHD1	0	201	0	179	CTACTTTCAGGTATCAATCA
HGLibA_01239	AGPHD1	0	137	0	173	CGATGAAGACTACTTAACTT
HGLibA_01240	AGPS	1	448	0	314	TACCTTAGGTACCCTCTTAG
HGLibA_01241	AGPS	1	695	178	857	CTTGGCCATAAAACTATATC
HGLibA_01242	AGPS	0	23	0	24	GATCGAGTATTTAGAGCTCA
HGLibA_01243	AGR2	0	251	0	678	CTTGATGATTATTCATCACT
HGLibA_01244	AGR2	1	351	0	91	GGAAACTTACAACCAGATTG
HGLibA_01245	AGR2	0	894	1	226	GACAAACACCTTTCTCCTGA
HGLibA_01246	AGR3	0	227	364	57	GAGAGTATTGACAATCCTCC
HGLibA_01247	AGR3	0	527	0	383	GAGGATTGTCAATACTCTCA
HGLibA_01248	AGR3	0	82	52	501	GATAAGAATTTATCACCTGA
HGLibA_01249	AGRN	0	198	0	30	GAGGCGTCCGACCCACACAC
HGLibA_01250	AGRN	0	689	327	473	CCTTGTTGCCGCCGTCCAGC
HGLibA_01251	AGRN	0	158	0	77	ATGTCCCGCCGGCTCCGGGC
HGLibA_01252	AGRP	0	508	0	111	CAGCCTTACGCAGCGACGTG
HGLibA_01253	AGRP	0	106	0	6	GCTCCTCACGTCGCTGCGTA
HGLibA_01254	AGRP	0	285	0	44	GCCCATCTGGGCTCCTCGCG
HGLibA_01255	AGT	0	243	0	128	GGCCAGCATCCCGACCATTG
HGLibA_01256	AGT	0	112	0	113	TTGCAGCGACTAGCACCAGC
HGLibA_01257	AGT	0	0	0	0	GAGTCACCGAGAAGTTGTCC
HGLibA_01258	AGTPBP1	0	568	1	184	TCCTACGATCCTAGAATTAT
HGLibA_01259	AGTPBP1	0	459	0	147	CAATATTTGTGAACCACCTT
HGLibA_01260	AGTPBP1	1	330	70	216	GCTGTGAATTCAGTATCCTT
HGLibA_01261	AGTR1	0	450	0	385	CTACAAGCATTGTGCGTCGA
HGLibA_01262	AGTR1	0	201	586	946	TCTCAGCATTGATCGATACC
HGLibA_01263	AGTR1	0	210	0	79	TCAGGCCCAGCCCTATCGGG
HGLibA_01264	AGTR2	1	189	0	206	AAGCCCGAAGTGAAGACCGC
HGLibA_01265	AGTR2	0	252	0	70	TTACTGAAGACGAATAGCTA
HGLibA_01266	AGTR2	0	38	0	191	TTCGGGCTTGTGAACATCTC
HGLibA_01267	AGTRAP	0	18	0	155	AACTTCGAAGTGCAGCGCAC
HGLibA_01268	AGTRAP	0	676	16	562	CACCATGCTTATGGCGTCGA
HGLibA_01269	AGTRAP	1	40	0	136	CTCCATCGACGCCATAAGCA
HGLibA_01270	AGXT	1	139	0	290	TCCTGGTCTGGAACACGTAC
HGLibA_01271	AGXT	0	409	0	172	TATGCGCTCCCCGATGTCCA
HGLibA_01272	AGXT	0	49	570	174	CCGAGTGCACCCGATGACCA
HGLibA_01273	AGXT2	0	0	0	151	AGACGGTGCTTGTATGCCAC
HGLibA_01274	AGXT2	0	44	0	256	TATGTTGTTTGAGTGCGCCC
HGLibA_01275	AGXT2	0	359	0	224	AGGATACTCACGGGTGGCAA
HGLibA_01276	AGXT2L1	1	234	1	1181	CAACGACTTAGCCTTACGCC
HGLibA_01277	AGXT2L1	0	621	0	58	CATACTCAACAATGTTGTCG
HGLibA_01278	AGXT2L1	0	318	0	297	GGTCAAGAGTGATCACATCC
HGLibA_01279	AGXT2L2	43	9	0	0	GCAGTACATGTACGATGAAC
HGLibA_01280	AGXT2L2	2	1834	828	2244	CATCGTACATGTACTGCCCT
HGLibA_01281	AGXT2L2	0	618	0	306	GAGGCTGGCTCGCCACTACA
HGLibA_01282	AHCTF1	0	316	0	33	CAAAATGAAGTTGAAGCATC
HGLibA_01283	AHCTF1	0	68	125	0	CCTTCTTGTTGACCTATGTT
HGLibA_01284	AHCTF1	0	0	0	0	TTAAGAGCTCAAGTGACTAG
HGLibA_01285	AHCY	0	21	0	61	ACCGCTCCCGCATACGCATC
HGLibA_01286	AHCY	0	213	78	93	TGCCGGGCCTGATGCGTATG
HGLibA_01287	AHCY	0	44	0	40	CAACGAGAACGCCGTGGAGA
HGLibA_01288	AHCYL1	0	362	51	338	CGCCGAGAAGTACTCCTTCA
HGLibA_01289	AHCYL1	1	164	0	11	CGTCACCAAGGCGCCCAAGA
HGLibA_01290	AHCYL1	0	152	0	14	TCGAGCGAGACAAAGATCTT
HGLibA_01291	AHCYL2	1	347	0	273	CGCCTCGGTGACGGTGCCGT
HGLibA_01292	AHCYL2	1	597	0	573	TCCTAGTTGCGACTCCGCCT
HGLibA_01293	AHCYL2	0	178	1	242	GTGTGTGCAACCCACGATTT
HGLibA_01294	AHDC1	0	105	0	168	AGTGCGCCGCAAGGCGTACT
HGLibA_01295	AHDC1	0	165	17	142	GGCCAAGATCCCCGTATCGC
HGLibA_01296	AHDC1	1	79	0	0	CGAGCCACCATCGCCCGAGC
HGLibA_01297	AHI1	1	422	0	472	CACTGCTTAGTTTGTCATCA
HGLibA_01298	AHI1	0	119	2	317	CATGTGGTTGATGAGCATAC
HGLibA_01299	AHI1	0	0	0	20	AATAACAAGCCGAGATAGCC
HGLibA_01300	AHNAK	0	403	0	164	AGACCTTCGACGTGAATCGC
HGLibA_01301	AHNAK	0	1565	0	676	TTGCCAGCGATTCACGTCGA
HGLibA_01302	AHNAK	0	81	1	114	GCTGAAGACTTCACGGGTCC
HGLibA_01303	AHNAK2	0	382	0	16	CGGATGAGGGCATTCGACCA
HGLibA_01304	AHNAK2	0	0	0	16	GGTCGAATGCCCTCATCCGC
HGLibA_01305	AHNAK2	0	0	0	0	TTTCAGGATGAGTCGTCCAG
HGLibA_01306	AHR	0	0	0	111	AAGTCGGTCTCTATGCCGCT
HGLibA_01307	AHR	1	344	1253	856	TTGCTGCTCTACAGTTATCC
HGLibA_01308	AHR	0	0	0	322	AATTTCAGCGTCAGCTACAC
HGLibA_01309	AHRR	0	279	21	142	CCCGCGTACGTGCACTCCCC
HGLibA_01310	AHRR	0	204	4	347	TTATGCATCAGCAACGATCG
HGLibA_01311	AHRR	1	0	0	45	GGGAGTGCACGTACGCGGGC
HGLibA_01312	AHSA1	0	59	1	295	TGAGCCTGACACAAATCTCG
HGLibA_01313	AHSA1	0	78	0	332	AGACGTTGCCATCTACCATG
HGLibA_01314	AHSA1	0	148	0	27	GCATCCATTAACAATCGCAA
HGLibA_01315	AHSA2	0	72	0	80	CTGCAGCTGACCCCCCTAAA
HGLibA_01316	AHSA2	1	543	406	274	AATTCTGTTTGCCCTAGAGT
HGLibA_01317	AHSA2	0	146	0	77	GTATAGCATCTTCACTGTAA
HGLibA_01318	AHSG	1	296	0	415	GGTTGTCTATAAATCAGCCC
HGLibA_01319	AHSG	0	25	0	104	CTCACGCTGCATCTTGCCAC
HGLibA_01320	AHSG	0	424	5902	173	ACACCTTTACTTCATCAATC
HGLibA_01321	AHSP	0	462	1	346	AATAAGGATCTCATTTCCGC
HGLibA_01322	AHSP	0	0	0	34	ACTTCTACATCAACTATTAC
HGLibA_01323	AHSP	0	605	641	562	TCGGCAAGAGCTGAACACTC
HGLibA_01324	AICDA	0	344	1	170	ACGAGACGCATTTCGTACTT
HGLibA_01325	AICDA	1	461	646	72	CGCGCGCCTCTACTTCTGTG
HGLibA_01326	AICDA	0	257	0	424	GCCGCTGCTACCGCGTCACC
HGLibA_01327	AIDA	27	321	5169	947	ATGTTCAGCCTGTCCCATTA
HGLibA_01328	AIDA	0	212	0	170	TACTTGGTTCTAGCTTCTTC
HGLibA_01329	AIDA	0	1	0	0	TGAATTCACAGAAGAACAAA
HGLibA_01330	AIF1	0	0	0	395	CATGTCCCTGAAACGAATGC
HGLibA_01331	AIF1	0	22	0	77	GAACGTCTCCCCGGAGCCAC
HGLibA_01332	AIF1	87	354	0	144	TACATGGAGTTTGACCTTAA
HGLibA_01333	AIF1L	0	0	0	0	GGGGCTTACCCGGTTGATCT
HGLibA_01334	AIF1L	2	396	0	317	CTGAACAATGAAGGCGAGAT
HGLibA_01335	AIF1L	0	339	0	121	CAATCTCGCCTTCATTGTTC
HGLibA_01336	AIFM1	0	179	271	200	AATGCTATTGTGCAATCCGT
HGLibA_01337	AIFM1	0	274	1	255	GACAGTAGTTTGCCCACAGT
HGLibA_01338	AIFM1	0	121	0	88	ACCATGGAAAAAGTCAGACG
HGLibA_01339	AIFM2	1	151	0	6	CCACGATGAACCGTGAGCGC
HGLibA_01340	AIFM2	0	53	0	135	AAACCTCATTAAACTTGCCC
HGLibA_01341	AIFM2	0	84	0	0	TCCCCACTACTAGCCCCTGC
HGLibA_01342	AIFM3	1	35	0	85	CTAGCGTGCACAGGACGATC
HGLibA_01343	AIFM3	0	177	0	194	TCGTCCTGTGCACGCTAGAC
HGLibA_01344	AIFM3	0	617	0	57	GAACCCACTGGCCATTCTCG
HGLibA_01345	AIG1	0	171	0	71	GATGATATACCCGAAGCTGC
HGLibA_01346	AIG1	0	324	0	33	CATGTGGGTGTACCCTTTCC
HGLibA_01347	AIG1	0	135	0	28	ATCATACTCACAACCCCAAC
HGLibA_01348	AIM1	0	431	0	633	TCGACCTGCCCACGCCGAAA
HGLibA_01349	AIM1	0	0	0	0	CGACGCGGTGTTCGACGACG
HGLibA_01350	AIM1	79	189	0	114	AATAAACTCAATCCCCGACC
HGLibA_01351	AIM2	0	15	1	1055	TTCAGCATCTAACACACGTG
HGLibA_01352	AIM2	0	0	0	8	AGTACTGGGGGTTAGAAACG
HGLibA_01353	AIM2	1	116	0	77	TTCACGTTTGAGACCCAAGA
HGLibA_01354	AIMP1	3	296	0	129	GCCAATAGATGTTTCCCGTC
HGLibA_01355	AIMP1	0	307	0	178	ACCATAGAATTAGCGTGCAG
HGLibA_01356	AIMP1	0	4	50	167	TCCACTGCACGCTAATTCTA
HGLibA_01357	AIMP2	0	279	0	246	GCCCCGCCAAGACTATCAGC
HGLibA_01358	AIMP2	1	194	48	679	AAGTCGTGGGCTCATCCGCT
HGLibA_01359	AIMP2	0	37	0	62	ACGCAACCCTTATAGATAGC
HGLibA_01360	AIP	0	81	0	242	GCAACCGGTTGTACCGCGAG
HGLibA_01361	AIP	0	66	86	471	GCTCACCGTCGTACTTGTTG
HGLibA_01362	AIP	0	568	1	896	CGTCGTCACTGTGCAGCGTC
HGLibA_01363	AIPL1	0	237	400	651	ATGCCCCGAGTGATTACCAG
HGLibA_01364	AIPL1	0	0	0	82	TGCACGAGGTGGCCGAGTTC
HGLibA_01365	AIPL1	1	218	1	497	GTTTCCGATGATGATGTGCA
HGLibA_01366	AIRE	56	241	0	0	GTGGCGGTACCAAAGCCTTG
HGLibA_01367	AIRE	0	0	0	0	CCCCGCTCACCGTTCCCGAG
HGLibA_01368	AIRE	0	84	199	22	GCAGCCGGCCATAGCGCTCC
HGLibA_01369	AJAP1	0	416	0	234	TCCGACGAGTGTTCCCGCTT
HGLibA_01370	AJAP1	0	409	0	103	CGTCGAGTGCAGCGTCTCAT
HGLibA_01371	AJAP1	0	99	0	13	GAGCAGCTATGACCATGATG
HGLibA_01372	AJUBA	0	61	238	72	TTTGAGGCGCCGCGCTACGA
HGLibA_01373	AJUBA	1	120	0	51	CGGGCCGCTGAGCGTACAAT
HGLibA_01374	AJUBA	0	0	0	30	GCCTTTGTTGCACTTGATAC
HGLibA_01375	AK1	0	316	203	388	ATTGTCGTCCACACGCCCGC
HGLibA_01376	AK1	1	6	0	91	CTCCACGTTTCAAGAGCCGC
HGLibA_01377	AK1	1	161	0	354	AGTATTGACTTTGGCCACCA
HGLibA_01378	AK2	0	438	148	345	TTTACAGCTCGATGACCTCA
HGLibA_01379	AK2	27	305	399	473	CTCTCTGTAGGCACCCAGAT
HGLibA_01380	AK2	3	478	0	97	GCTCACCTGGGTCCCTTTAC
HGLibA_01381	AK3	0	0	0	162	CATCCAACAGCCAGCTATAC
HGLibA_01382	AK3	0	38	0	0	AGATGATGTCATGACTCGGC
HGLibA_01383	AK3	0	803	0	493	AACAACGCCTTACTGCTCGC
HGLibA_01384	AK4	1	125	114	600	TAGGGTATTGATGACGTCAC
HGLibA_01385	AK4	0	170	0	112	TATATTCTTACATGTACATG
HGLibA_01386	AK4	0	0	0	66	CACTTGTATAATTCAATGAC
HGLibA_01387	AK5	0	125	0	175	ACAGATCTGTACCCCCGATT
HGLibA_01388	AK5	0	183	0	331	GTCTCTGATTAGCACAAGCC
HGLibA_01389	AK5	0	0	0	0	GGTCCTCAAAAGATAGAGCC
HGLibA_01390	AK6	0	0	0	3	GTGGGTGATTTAGCTCGAGA
HGLibA_01391	AK6	1	21	0	113	TTGTCTTACAGGTACACCAG
HGLibA_01392	AK6	0	41	0	0	TGACCGGTGAGCAGGATGTT
HGLibA_01393	AK7	0	0	0	9	GCAGCATACGTAGTTGCTGC
HGLibA_01394	AK7	0	125	1372	111	TTGGGCGCGCTCCAAAGCCC
HGLibA_01395	AK7	0	10	0	0	CTCCAGTATGGAGCGGAAGG
HGLibA_01396	AK8	0	243	0	1	GATACGGTGCGGGGCGATAG
HGLibA_01397	AK8	1	141	0	397	CCACATCTTCGAGTTGATGC
HGLibA_01398	AK8	0	1	0	27	TGGACCTAATATTACAATCC
HGLibA_01399	AK9	0	586	0	90	ATTAGCCCGTTACATAACAC
HGLibA_01400	AK9	0	259	0	253	ATTGCTGCTGAAACCGAATC
HGLibA_01401	AK9	1	475	0	455	TCCATGCCTGTGTTATGTAA
HGLibA_01402	AKAP1	0	349	873	448	ACGGTCATCTGTGCCGCCCC
HGLibA_01403	AKAP1	0	0	0	0	CTACGAGGAGACCAACGAAG
HGLibA_01404	AKAP1	0	94	0	401	AGAAGGTCGACCTCATCATC
HGLibA_01405	AKAP10	0	760	0	622	TGTCGTGCAAGACTTGTTCA
HGLibA_01406	AKAP10	1	113	1	274	ACTTCGGCGAATGGAGCATT
HGLibA_01407	AKAP10	0	232	851	366	CACTGGTCAGCACTTCAATC
HGLibA_01408	AKAP11	0	67	0	31	AAGCAGTGATCCTCTAAATC
HGLibA_01409	AKAP11	0	273	0	181	CCAGTCTGTGTCATCCATAG
HGLibA_01410	AKAP11	0	121	1866	199	CACCTACATCACCAAGACTT
HGLibA_01411	AKAP12	2	224	0	38	GGGCGACACGGTCGTTAGTG
HGLibA_01412	AKAP12	3	1146	1	43	TGTCAAGCCGAAACCTTAGC
HGLibA_01413	AKAP12	1	370	48	599	TTAGGGCTCCTTGACCGTTC
HGLibA_01414	AKAP13	1	278	1	67	TCCGAGTACTTGTACAGTGA
HGLibA_01415	AKAP13	2	186	0	45	CTGCATCATACGCTTCATCC
HGLibA_01416	AKAP13	0	336	45	63	CCCCAATACATTCCACTCCG
HGLibA_01417	AKAP14	0	169	0	84	ACCACCAAGCATTAGTTCAC
HGLibA_01418	AKAP14	0	254	17	268	ACCAGCAGAGATTCGTGCTA
HGLibA_01419	AKAP14	0	33	0	39	CCCGTAGCACGAATCTCTGC
HGLibA_01420	AKAP17A_X	0	855	1128	1561	AGGACTCACCTTGATGTTGC
HGLibA_01421	AKAP17A_X	1	681	86	2410	CATCGTGCACGACACGTCTG
HGLibA_01422	AKAP17A_X	2	455	0	109	CAGCTGCCGCTTCTTAATTG
HGLibA_01423	AKAP17A_Y	0	0	0	0	AGGACTCACCTTGATGTTGC
HGLibA_01424	AKAP17A_Y	0	0	0	0	CATCGTGCACGACACGTCTG
HGLibA_01425	AKAP17A_Y	0	0	0	0	CAGCTGCCGCTTCTTAATTG
HGLibA_01426	AKAP2	0	67	0	20	TTCTATTCACCCCCGCATAA
HGLibA_01427	AKAP2	0	1	0	254	TCAACAAGCCATAGCCGAGC
HGLibA_01428	AKAP2	0	319	0	67	CTTTCTTCGATTAACCCGTG
HGLibA_01429	AKAP3	0	5	0	0	GTGATTGCTGACAATCACCG
HGLibA_01430	AKAP3	0	0	0	89	GTCGGTGCTGCGCTATGAGA
HGLibA_01431	AKAP3	0	430	0	39	GAAGGCCGAAGTTAGCCTAC
HGLibA_01432	AKAP4	0	68	0	100	GGCGTACTCTGATACTACAA
HGLibA_01433	AKAP4	0	80	1	589	AGATGTCTGATGATATTGAC
HGLibA_01434	AKAP4	1	927	0	1392	TCCTGATCTTGCTGTCCTTC
HGLibA_01435	AKAP5	0	464	0	147	TCAAACGTCTTGTAACACGC
HGLibA_01436	AKAP5	0	181	435	24	GCATCCTCAGCATTTATTGC
HGLibA_01437	AKAP5	0	291	1	627	TGTTACAAGACGTTTGAGTG
HGLibA_01438	AKAP6	1	514	305	323	CCTGAGCTTATCCGAAGTGT
HGLibA_01439	AKAP6	0	963	102	1332	CCATTCCTAGTGACGTGACT
HGLibA_01440	AKAP6	0	188	0	233	TTACTCTGTCAACGTGATAG
HGLibA_01441	AKAP7	1	164	0	162	AATACAACAAGATGAGCGAC
HGLibA_01442	AKAP7	1	46	0	113	AGCCAATACTATGGATTCTC
HGLibA_01443	AKAP7	1	32	0	136	TTAATAATTGCATCACCAGC
HGLibA_01444	AKAP8	1	28	0	163	TTTGACCGCTTCGGACCAGA
HGLibA_01445	AKAP8	0	57	0	67	GAAGCAGTTCCAACTTTACG
HGLibA_01446	AKAP8	0	0	0	0	TTCTTGCAGGCTACGGGGCG
HGLibA_01447	AKAP8L	0	394	0	171	ATCTAAGCGCTGGTTAATTC
HGLibA_01448	AKAP8L	0	113	58	845	TGTTGTCCGAGCAGTCCGTG
HGLibA_01449	AKAP8L	0	54	0	39	AATTAACCAGCGCTTAGATA
HGLibA_01450	AKAP9	0	168	32	207	TCCGACTCATCTAGAGATGA
HGLibA_01451	AKAP9	0	43	1	90	AGAAATAACCAGTCATGAGC
HGLibA_01452	AKAP9	0	128	0	20	ATAATGAGAACTCTACATAG
HGLibA_01453	AKIP1	0	151	1834	89	CATGCCCTGGAGCGTCCCAA
HGLibA_01454	AKIP1	0	85	0	18	TCTCCCGGGAGAACGCGCTG
HGLibA_01455	AKIP1	1	344	2	1530	CATGTCTATCGTTATCACAG
HGLibA_01456	AKIRIN1	1	1409	2	226	ACATTTACCCTCCGACAAGT
HGLibA_01457	AKIRIN1	1	1134	1	538	CCTGGGCCTACCTGCTAGTT
HGLibA_01458	AKIRIN1	0	6	0	0	CACATGATCAGATTATGCGA
HGLibA_01459	AKIRIN2	1	473	0	168	GATCAAATAATGCGACGATA
HGLibA_01460	AKIRIN2	0	267	0	70	AACCTGCCGTAGAGTAAATA
HGLibA_01461	AKIRIN2	0	84	0	130	ATGTTATTACCTGGTGAAGC
HGLibA_01462	AKNA	0	608	44	587	ACCATTGACCAGCTACGCCT
HGLibA_01463	AKNA	0	288	0	133	CCTGGGGCACCATTCCCGTG
HGLibA_01464	AKNA	0	119	1	186	CTCAAGTCTCCTCGAGCTGA
HGLibA_01465	AKNAD1	0	33	0	35	CTGACCAACTCAACCCGAAA
HGLibA_01466	AKNAD1	1	247	0	148	TAGACTATCTTGCACAAGAG
HGLibA_01467	AKNAD1	0	404	241	106	ATCCACCAAGAACTTCTCAC
HGLibA_01468	AKR1A1	1	1711	0	571	ATCACGCCATGCACGATCAG
HGLibA_01469	AKR1A1	0	111	10	178	GGTGGAATGCCACCCATACT
HGLibA_01470	AKR1A1	0	198	0	330	GTTAAGTATGCCCTTAGCGT
HGLibA_01471	AKR1B1	1	446	0	353	TCAGGTCGCTGAGTGTCTTC
HGLibA_01472	AKR1B1	0	357	0	137	TGGGCTCACAGGTCCTGATC
HGLibA_01473	AKR1B1	1	240	0	32	TCCCATACCTTAAAGCCAGT
HGLibA_01474	AKR1B10	1	325	0	202	TGGCCATTGATGCAGGATAT
HGLibA_01475	AKR1B10	0	9	0	84	CGGTGGAAAAGCAACGTTCT
HGLibA_01476	AKR1B10	0	292	0	281	GTGCCGATATCCTGCATCAA
HGLibA_01477	AKR1B15	75	899	0	366	CAGTGGAAAAGGAACGTTCT
HGLibA_01478	AKR1B15	19	523	18	464	TTTCTATGAGAATCAACATG
HGLibA_01479	AKR1B15	0	20	0	36	GTGGCGATATTCTGCATCAA
HGLibA_01480	AKR1C1	0	1120	613	415	GCCAGCTTCAATTGCCAATT
HGLibA_01481	AKR1C1	0	0	0	176	ACCAAATTGGCAATTGAAGC
HGLibA_01482	AKR1C1	2	1199	1738	881	CTTATTACCATGGTTCTTCT
HGLibA_01483	AKR1C2	1	137	0	92	GGCTTCTATTGCCAATTTGA
HGLibA_01484	AKR1C2	1	336	0	555	ATTACCATGGTTCTTCTCGA
HGLibA_01485	AKR1C2	23	140	0	273	GTCAAATTGGCAATAGAAGC
HGLibA_01486	AKR1C3	0	44	1	154	GGTTCCGAGAAGTAAAGCTT
HGLibA_01487	AKR1C3	0	335	0	346	CAACTCTGGTCGATGAAAAG
HGLibA_01488	AKR1C3	3	804	1	880	CTGCATACCTTTAGAGACAT
HGLibA_01489	AKR1C4	0	142	0	77	AAAAGTAATATTCGACACAG
HGLibA_01490	AKR1C4	0	284	0	50	GCCAGCTTCTATTGCTAATT
HGLibA_01491	AKR1C4	1	548	1447	1372	TTCCCTACCTTGAGAGCCAT
HGLibA_01492	AKR1D1	0	1166	0	550	AACCTTCACCGATGTTGCAC
HGLibA_01493	AKR1D1	0	341	1	368	TGTAGGCCCCATCAATATGT
HGLibA_01494	AKR1D1	1	539	4	298	TTACATCATTGAAGTACCCA
HGLibA_01495	AKR1E2	0	457	0	548	ACCATGTTGCTCTCGTCCAG
HGLibA_01496	AKR1E2	0	228	0	361	CCTCTCACATCCTCGAGTGC
HGLibA_01497	AKR1E2	0	207	0	298	GAACGGTACCTTGAAACCCA
HGLibA_01498	AKR7A2	0	827	0	418	CCCGGCTCACCGATTCCTGT
HGLibA_01499	AKR7A2	0	111	0	42	GCCTCTCCAACTATGCTAGC
HGLibA_01500	AKR7A2	157	547	483	957	CACTTCCCAGCTAGCATAGT
HGLibA_01501	AKR7A3	0	729	0	394	CCCAAACAGTGGAATGGCCT
HGLibA_01502	AKR7A3	1	547	0	15	ATACCTGGGCAGAGATGTAC
HGLibA_01503	AKR7A3	0	254	0	40	GCCTCTCCAACTATGCAGCC
HGLibA_01504	AKT1	8	90	1498	99	TGTGCCGCAAAAGGTCTTCA
HGLibA_01505	AKT1	0	372	1907	1366	TCACGTTGGTCCACATCCTG
HGLibA_01506	AKT1	0	375	0	160	GCAGGATGTGGACCAACGTG
HGLibA_01507	AKT1S1	0	30	0	42	CGCGCATGCTCGCCGCGATG
HGLibA_01508	AKT1S1	0	310	0	128	AACGGCGCGCTGCCTCCGCC
HGLibA_01509	AKT1S1	1	92	0	6	TGTGGGCCAGTGCGATGTCG
HGLibA_01510	AKT2	0	133	1	80	TCTCGTCTGGAGAATCCACG
HGLibA_01511	AKT2	0	365	22	81	CATCGAGAGGACCTTCCACG
HGLibA_01512	AKT2	0	210	0	325	TTAAACAACTTCTCCGTAGC
HGLibA_01513	AKT3	0	0	0	184	AGAATGGACAGAAGCTATCC
HGLibA_01514	AKT3	0	244	0	255	TAAGGTAAATCCACATCTTG
HGLibA_01515	AKT3	0	195	0	0	TTGCCACTGAAAAGTTGTTG
HGLibA_01516	AKTIP	0	308	0	381	CTTACTGGACAGTCACCATC
HGLibA_01517	AKTIP	0	680	0	116	CACCACTTACCTAATTGCAT
HGLibA_01518	AKTIP	0	1090	15	193	TAGAAGACCCCTATGCAATT
HGLibA_01519	ALAD	1	114	0	432	GCCCCGTCGGACATGATGGA
HGLibA_01520	ALAD	0	139	0	150	CGTCCATCCATCATGTCCGA
HGLibA_01521	ALAD	3	152	0	218	CTCGCCGTGTACCACGTCTC
HGLibA_01522	ALAS1	0	90	0	80	GTGGTTAGTGTGAAAACCGA
HGLibA_01523	ALAS1	0	206	0	147	GTCATTGGCCACAAAGCACG
HGLibA_01524	ALAS1	0	300	0	122	ATAACTGCCCCACACACCCG
HGLibA_01525	ALAS2	0	124	0	278	TGCGAGATTTACTCAGACGC
HGLibA_01526	ALAS2	0	645	1	678	CTCCACTGTTACGGATACCT
HGLibA_01527	ALAS2	0	140	0	351	GACAGCGTCCAATACCAAAC
HGLibA_01528	ALB	1	224	1170	366	TGCTCATCGGTTTAAAGATT
HGLibA_01529	ALB	0	419	0	0	CGATGAATTTAAACCTCTTG
HGLibA_01530	ALB	0	18	0	19	AATGTGATGTTATAAGCCTA
HGLibA_01531	ALCAM	0	42	0	180	AAAGTGCTACATCCCCTTGA
HGLibA_01532	ALCAM	1	406	1	269	TACCATGTGATATTGCCATC
HGLibA_01533	ALCAM	0	157	0	325	TCATTGACTCTCATTGTAGA
HGLibA_01534	ALDH16A1	0	85	0	15	GGATAGAATGGGCGTTCCGA
HGLibA_01535	ALDH16A1	0	31	0	129	AAGGGGGAGGCCACGACCAC
HGLibA_01536	ALDH16A1	274	8	0	12	GCCCCCGCGGGGCGTCCCGT
HGLibA_01537	ALDH18A1	1	501	9	111	GCGCAAGCGTTGTTTGCCAA
HGLibA_01538	ALDH18A1	0	111	0	74	ACAGGCAATTCCAGTCTTAG
HGLibA_01539	ALDH18A1	0	0	7957	377	GGGCAGCACAGATGCTGTAC
HGLibA_01540	ALDH1A1	0	206	0	4	GTATAATAGTCGCCCCCTCT
HGLibA_01541	ALDH1A1	0	119	0	217	AAGCATCCATAGTACGCCAC
HGLibA_01542	ALDH1A1	1	293	0	535	AAAACATTGCGCTACTGTGC
HGLibA_01543	ALDH1A2	0	54	0	214	AAAACCTTTCGATATTACGC
HGLibA_01544	ALDH1A2	0	121	0	157	CCAGCCTGCGTAATATCGAA
HGLibA_01545	ALDH1A2	2	718	134	326	ACCACTCAGTGCACTCTACA
HGLibA_01546	ALDH1A3	0	0	0	47	CGTCCCGGAGCAATCTGAAG
HGLibA_01547	ALDH1A3	0	275	0	263	AGCGTCCGCACACACGATGC
HGLibA_01548	ALDH1A3	38	45	0	252	CATATTTGCTCCCGAGTTGA
HGLibA_01549	ALDH1B1	0	0	0	12	GGTAGGGTTGACCGTCGGGA
HGLibA_01550	ALDH1B1	0	141	0	141	GAGCAGTTTGAACGAGTCCT
HGLibA_01551	ALDH1B1	1	399	0	472	CGAAACGCTCTCCGCCACAG
HGLibA_01552	ALDH1L1	0	569	0	123	TGAACACACCCACCACTTCG
HGLibA_01553	ALDH1L1	0	0	0	2	AAGGAGGGCCACGAAGTGGT
HGLibA_01554	ALDH1L1	0	92	0	154	GGAGACGCTTTGCCCATCCC
HGLibA_01555	ALDH1L2	1	291	1	117	CTATAGCCACCTCCGCAAAG
HGLibA_01556	ALDH1L2	0	784	0	404	AAGTGCATCCACTGTATCAT
HGLibA_01557	ALDH1L2	0	89	0	308	CTGTGAACACCCCTACTACT
HGLibA_01558	ALDH2	0	100	0	13	CCCGCTCGATCAGATCGGCC
HGLibA_01559	ALDH2	0	33	0	84	GCCTGGCCGATCTGATCGAG
HGLibA_01560	ALDH2	0	104	883	227	CCCACCGTCAATCCGTCCAC
HGLibA_01561	ALDH3A1	0	408	0	240	GTTCGACCATATCCTGTACA
HGLibA_01562	ALDH3A1	0	94	0	127	AGTTCCAGGTGCCAATGACG
HGLibA_01563	ALDH3A1	9	117	0	30	GGGACACCCCCATTGATTAC
HGLibA_01564	ALDH3A2	1	852	0	359	GTCCGACAGGCGTTCCTGTC
HGLibA_01565	ALDH3A2	0	0	0	70	CGTGCGTACCTTGCACAGGT
HGLibA_01566	ALDH3A2	24	601	1	534	TGGTGCTGATAATCGGAGCT
HGLibA_01567	ALDH3B1	0	515	0	296	TGGCCCGTGATTAGATAGTT
HGLibA_01568	ALDH3B1	0	36	0	0	CCTTCCACGCGGGGCGCACG
HGLibA_01569	ALDH3B1	0	177	0	155	CTATCCGCTGAACCTGACGC
HGLibA_01570	ALDH3B2	0	28	0	244	AGCGATCGCTCTCGTTGCTC
HGLibA_01571	ALDH3B2	0	153	42	231	GCCCTCCTCACCTGCGGCGA
HGLibA_01572	ALDH3B2	48	86	1	641	TGGTCCTCATCATCGCACCC
HGLibA_01573	ALDH4A1	0	346	0	274	GCCCGTCTTAGCCTTCACGC
HGLibA_01574	ALDH4A1	0	212	0	229	TGAGCGAGATGCCCTGCAAA
HGLibA_01575	ALDH4A1	1	336	0	103	TCAGCATGTCTGCCGCCTTC
HGLibA_01576	ALDH5A1	0	27	107	46	GAGGAAGCCCGCCGTGTTTA
HGLibA_01577	ALDH5A1	0	122	0	121	GAGAAGGGCGTGTCTTCGGC
HGLibA_01578	ALDH5A1	0	88	0	225	GATGACTGCAGCCACGCCTA
HGLibA_01579	ALDH6A1	0	123	0	20	GAGAGCCATGGCGGCGCTAT
HGLibA_01580	ALDH6A1	0	24	0	22	CGCCGCCAATAGCGCCGCCA
HGLibA_01581	ALDH6A1	0	442	84	199	CCAACTGTAAAGCTCTTCAT
HGLibA_01582	ALDH7A1	1	209	0	487	CATTAGGTTATGGATCGCCC
HGLibA_01583	ALDH7A1	0	1	0	3	CCTTTCTAGGATAATAGCCA
HGLibA_01584	ALDH7A1	0	53	1	290	GCAGAATCTTTCGCTGGCTT
HGLibA_01585	ALDH8A1	0	303	0	38	TCAGGACCCGTGAGCGCTCC
HGLibA_01586	ALDH8A1	0	314	0	255	TCTGCGTGCACTCTGACGTG
HGLibA_01587	ALDH8A1	0	136	1	33	CAGCACTCACCGACTCCCAC
HGLibA_01588	ALDH9A1	0	106	0	16	GTATAACCAAACGATCCACC
HGLibA_01589	ALDH9A1	0	0	0	0	GGTTTATGCAGGTAATGCCA
HGLibA_01590	ALDH9A1	0	32	0	24	AGTGAGGCTGGTGTACCTCC
HGLibA_01591	ALDOA	0	1	0	0	TGTGCGGCGCAGCGCTGTGA
HGLibA_01592	ALDOA	0	8	0	10	ACGGAGCTGACTTCGCCAAG
HGLibA_01593	ALDOA	0	55	0	27	CCTTGCCAGGTGCCACGATG
HGLibA_01594	ALDOB	1	385	0	52	GGTACCTATTGTTGAACCAG
HGLibA_01595	ALDOB	1	286	59	232	TCCATCCAGCCTCGCTATCC
HGLibA_01596	ALDOB	0	377	1	567	TATCCACAGTTAGACCAAGG
HGLibA_01597	ALDOC	0	236	30	6	GAACCGCCGGCTGTACCGCC
HGLibA_01598	ALDOC	1	393	58	777	CCACGACGATGCCCTTATCC
HGLibA_01599	ALDOC	0	254	0	267	CACGTTGGCGTTCTCCAGAA
HGLibA_01600	ALG1	0	306	0	103	GCAGTACCACGCGCTGTCGT
HGLibA_01601	ALG1	1	201	0	13	GCACCACCGCTACTACATGC
HGLibA_01602	ALG1	0	31	0	41	GAAGCAAGCTCGTCATTGAC
HGLibA_01603	ALG10	0	726	86	827	TGATCACTCCAATTGACACC
HGLibA_01604	ALG10	0	334	1	205	AATTCTACGTTTCCAAACTA
HGLibA_01605	ALG10	0	314	0	38	GGGAGCTGGAATGGCGCAGC
HGLibA_01606	ALG10B	6	0	0	10	AGCAGGAATGGCGCAGCTAG
HGLibA_01607	ALG10B	0	502	0	350	TGACCACTCCAACTGACACC
HGLibA_01608	ALG10B	0	254	0	330	ACTCAGTTCACAAACAAGTC
HGLibA_01609	ALG11	0	0	0	0	GGAAGATGGCGGCCGGCGAA
HGLibA_01610	ALG11	0	32	0	0	CCCCCTATATACTTAAACAG
HGLibA_01611	ALG11	0	0	0	0	TGTTACGACAACCTCCAATG
HGLibA_01612	ALG12	0	474	0	591	TCCGCGTGCAGTAGAACATC
HGLibA_01613	ALG12	0	112	0	116	ACGAGTGGGCCCGCTTCATC
HGLibA_01614	ALG12	0	136	0	46	CAGCGAAAGCACGTAAACCG
HGLibA_01615	ALG13	1	245	0	20	CAGTACTGAGTCGTTTACTC
HGLibA_01616	ALG13	0	0	0	0	GATCTTGTTATTAGTCACGC
HGLibA_01617	ALG13	0	117	0	74	GAAGAATATCTTTATCGTGC
HGLibA_01618	ALG14	1	590	0	256	GTTCCATGGACGTTACGCCC
HGLibA_01619	ALG14	0	0	0	0	GTAGAAACGTTATCCATGTC
HGLibA_01620	ALG14	0	0	0	15	GTGCGTTCTCGTTCTAGCTG
HGLibA_01621	ALG1L	0	177	0	3	CCCGCAGGTTCTTCCAAAAC
HGLibA_01622	ALG1L	0	7	0	136	AGTTGTATGTCCATAACCAA
HGLibA_01623	ALG1L	1	371	0	553	TTTGAACAACTTACTCTTGA
HGLibA_01624	ALG2	3	815	0	94	TACCACGTCGAACTCCTCGT
HGLibA_01625	ALG2	0	0	0	0	CGACGTGGTAGTGTGCGACC
HGLibA_01626	ALG2	0	67	368	13	AGGGTTCATCTGATCGTGGC
HGLibA_01627	ALG3	0	0	0	14	GGAGCCGCGCTACACGCTGC
HGLibA_01628	ALG3	0	44	0	16	CTGCGGAAACGCGGCCGGTC
HGLibA_01629	ALG3	0	25	0	55	GCCTACATGGCCGAGGTAGA
HGLibA_01630	ALG5	0	206	0	228	CAGGGTATATTCAGTTCTCG
HGLibA_01631	ALG5	0	354	0	139	AGCAGTTGTAAATGCAACGA
HGLibA_01632	ALG5	0	100	0	157	CACAACGACAGAAAGTTGTT
HGLibA_01633	ALG6	0	240	16	144	GCTGGTAAACCGCCTATGTT
HGLibA_01634	ALG6	0	499	170	1056	AAGCTCTTCATGCGTACAAC
HGLibA_01635	ALG6	0	34	3	1177	TCTCATATCCACGTGATGTA
HGLibA_01636	ALG8	0	210	0	36	AAACCAATTGCCAGTACCCG
HGLibA_01637	ALG8	0	0	0	20	GGCGGCGCTCACAATTGCCA
HGLibA_01638	ALG8	3	1671	730	986	AACCAAACCACTTGTCATTG
HGLibA_01639	ALG9	0	502	877	703	GTCCATATACCATCCAGTCA
HGLibA_01640	ALG9	0	309	0	263	ACTACGTTGATAGCCATGAC
HGLibA_01641	ALG9	0	0	0	0	TCGAATGATGCTAGCCTTCT
HGLibA_01642	ALK	0	475	883	748	AATGGGACAGTCCTCCAGCT
HGLibA_01643	ALK	0	137	954	244	TGTCCCATTCCAACAAGTGA
HGLibA_01644	ALK	0	479	0	84	TCACATGGAGAGCTCTTGAT
HGLibA_01645	ALKBH1	2	140	0	192	AGAAGTCGATGACCCCTTCC
HGLibA_01646	ALKBH1	1	321	0	210	ACCCTTGCCACGGGCTGCGT
HGLibA_01647	ALKBH1	0	117	0	204	AGGATAGCCTTTGAGTCCAT
HGLibA_01648	ALKBH2	0	0	0	0	CAGGCAACGTATGGCGACGC
HGLibA_01649	ALKBH2	0	417	0	84	TGTGCCACTTCCCGAATACC
HGLibA_01650	ALKBH2	0	0	61	196	TCCCACGGGAATCCTTATGC
HGLibA_01651	ALKBH3	1	776	1	173	TCTTTCACGTCAACAAAGCC
HGLibA_01652	ALKBH3	0	81	0	167	AGCTTTGTCAAGATGTTCCC
HGLibA_01653	ALKBH3	0	189	100	1160	TGCTTACCTAGATACACCTG
HGLibA_01654	ALKBH4	0	212	0	257	GCCCGTCGAGCAGTGCAACC
HGLibA_01655	ALKBH4	0	131	1	150	CGGTTCACACGGGTCTTCCC
HGLibA_01656	ALKBH4	1	171	385	194	CCGAGACCCCCGAAGTCCTT
HGLibA_01657	ALKBH5	0	239	0	210	CCACCGTGTGCTCGTTGTAC
HGLibA_01658	ALKBH5	1	68	1	138	ACTGGTTCCGACACCCGAAT
HGLibA_01659	ALKBH5	0	55	0	122	TATGCTTCAGATCGCCTGTC
HGLibA_01660	ALKBH6	0	325	17	184	CTCGTGAACCAGTATCTGCC
HGLibA_01661	ALKBH6	0	33	0	135	ACACTTTGTCCACGTAGCGC
HGLibA_01662	ALKBH6	0	81	20	170	AGCCCTGGAACCGTTCAGAG
HGLibA_01663	ALKBH7	0	0	0	78	GCCGCTACGAATACGATCAC
HGLibA_01664	ALKBH7	0	114	0	24	GTGCACCAGCCGCATAACGC
HGLibA_01665	ALKBH7	0	317	0	148	CCCAGTGATCGTATTCGTAG
HGLibA_01666	ALKBH8	0	59	0	603	TCTTCTACTACCATGAGTCC
HGLibA_01667	ALKBH8	2	917	0	364	GACAGTATCCTATGCCACTC
HGLibA_01668	ALKBH8	0	39	32	82	AATTACTTACCCCCAGATAA
HGLibA_01669	ALLC	1	495	0	36	GACATGGCATCTGAATCCGT
HGLibA_01670	ALLC	0	249	0	47	TCCTGCAGAAAACCTCATAA
HGLibA_01671	ALLC	0	0	0	0	CTTCAAAGAGCATGAATATA
HGLibA_01672	ALMS1	2	300	1	263	GCCCCCGCAGCACCGCTACT
HGLibA_01673	ALMS1	0	40	246	402	TCCGCTCGCCCTCCGAGTAG
HGLibA_01674	ALMS1	0	109	0	64	TTCTCACATTAAACCTAGTC
HGLibA_01675	ALOX12	0	121	152	33	CGTACAACCGCGTGCAGCTT
HGLibA_01676	ALOX12	0	143	2	895	TGGCCTTCCCGTGCTACCGC
HGLibA_01677	ALOX12	0	176	0	288	GACCATCGCTGCAGACCGTA
HGLibA_01678	ALOX12B	0	126	0	24	GGCCGGGGTTGACGCCGTTG
HGLibA_01679	ALOX12B	0	129	0	88	GTTCCCCGTCACAGACGACA
HGLibA_01680	ALOX12B	0	186	1	507	GATGATGCCCATCGCCATCC
HGLibA_01681	ALOX15	0	46	8	26	GTTGGAACCGGCATAGAGCG
HGLibA_01682	ALOX15	0	556	0	276	ACCTCCTTAAGGACGACGCC
HGLibA_01683	ALOX15	0	92	0	175	CTATGCCGGTTCCAACAACC
HGLibA_01684	ALOX15B	0	103	0	93	GGTTCCAGCTGACACCGCCG
HGLibA_01685	ALOX15B	0	66	4159	194	GCCAGCCTGTAGATAAAAGT
HGLibA_01686	ALOX15B	1	342	0	24	AAGAGGAGGTGGCCGCCCCG
HGLibA_01687	ALOX5	1	839	18	404	GGATTCATACGACGTGACTG
HGLibA_01688	ALOX5	38	0	0	0	GAATCGAGAAGCGCAAGTAC
HGLibA_01689	ALOX5	0	124	2	108	GCAACACCGACGTAAAGAAC
HGLibA_01690	ALOX5AP	0	78	0	224	GGTACGCATCTACACAGTTC
HGLibA_01691	ALOX5AP	0	0	24	148	TTAGTTCCTGCTGCGTTTGC
HGLibA_01692	ALOX5AP	0	263	73	1095	CATCGTCACCCTCATCAGCG
HGLibA_01693	ALOXE3	0	0	0	100	CCACACTCGATACACGCTGC
HGLibA_01694	ALOXE3	42	166	0	130	GGGTCGCGGACCTTGTAGAT
HGLibA_01695	ALOXE3	0	449	115	203	AGCAAAAATCTCGCCAGTCC
HGLibA_01696	ALPI	0	551	0	187	CATGGACCGCTTCCCATACC
HGLibA_01697	ALPI	1	202	0	64	AGCTGCCTGGCGGTTCCAGA
HGLibA_01698	ALPI	1	492	0	238	TGAGGTTCTTGGCGACCTTC
HGLibA_01699	ALPK1	1	569	0	414	CAGAGACGTCGAGCCCATAC
HGLibA_01700	ALPK1	0	169	0	276	AGCCACGCCAATTGCCCCGC
HGLibA_01701	ALPK1	0	112	1	342	TCGGTCTGTATACAGATCAG
HGLibA_01702	ALPK2	0	404	0	96	GATAACCCTAACCTACACCG
HGLibA_01703	ALPK2	0	103	0	171	AATAATGCCACTCCCATCGA
HGLibA_01704	ALPK2	0	102	0	103	GTGCTTCGCTGCATAATATC
HGLibA_01705	ALPK3	0	163	0	0	GTCTGCAGTAGCGCCGCGTC
HGLibA_01706	ALPK3	0	156	0	375	CCGATACACACCGCAGTCTA
HGLibA_01707	ALPK3	0	0	0	12	CCGTAGACTGCGGTGTGTAT
HGLibA_01708	ALPL	41	621	1595	413	TGGCGGTGCCGGCACTGTCA
HGLibA_01709	ALPL	0	107	0	56	GTTGCACCGGGAACGCTCAG
HGLibA_01710	ALPL	0	124	0	63	GGTGGCATGGTTCACTCTCG
HGLibA_01711	ALPP	4	1147	1	562	CATGGACCGCTTCCCATATG
HGLibA_01712	ALPP	0	216	0	32	CGAGGCGTGCTGCACTCGTG
HGLibA_01713	ALPP	1	214	0	341	TCCATGGCCAGGGGTATCTC
HGLibA_01714	ALPPL2	0	52	0	489	CATGGACCGCTTCCCGTACG
HGLibA_01715	ALPPL2	0	89	0	50	GGATGCCGACGTGCCTGCCT
HGLibA_01716	ALPPL2	0	102	0	24	CACCGTGTGGGCGTAGGCGC
HGLibA_01717	ALS2	86	388	0	122	GAACTCCATGTTTCACTCCG
HGLibA_01718	ALS2	0	208	8	89	GGCACGGCGATGTTCTGCCT
HGLibA_01719	ALS2	0	52	322	95	GTGGCTGCTACTTATGAAGC
HGLibA_01720	ALS2CL	0	42	1	127	CTACACGCAGCGAGTACTGG
HGLibA_01721	ALS2CL	1	185	0	577	GCACGTACTGTTGCACGTGA
HGLibA_01722	ALS2CL	0	672	1	1327	GTGAACGCAGTCACCCTCTT
HGLibA_01723	ALS2CR11	0	181	72	152	AGCACACTTGATAACCGCAG
HGLibA_01724	ALS2CR11	0	39	0	34	CCGCCACCCCGCTATTGCAG
HGLibA_01725	ALS2CR11	1	323	0	585	ATTGTTGTAGGTTGGCTGCC
HGLibA_01726	ALS2CR12	0	0	0	33	GAATCGGAGATCCCGGACAA
HGLibA_01727	ALS2CR12	44	222	0	183	TTCCGAACAAGTTGATAGCC
HGLibA_01728	ALS2CR12	0	199	0	362	AGTTCTTGCGTGGTAGTTGA
HGLibA_01729	ALS2CR8	0	263	0	205	TTGACTCTTCACCGTCATTA
HGLibA_01730	ALS2CR8	38	258	23	1	CATGATTTAGTGCCCCCAAA
HGLibA_01731	ALS2CR8	0	468	0	293	TGGGGGTAGTAGAATGCTTG
HGLibA_01732	ALX1	0	14	0	0	CGCCGAGCATCACGTGCGCT
HGLibA_01733	ALX1	1	170	0	70	CATTCGAAGAACTGCGATAC
HGLibA_01734	ALX1	0	51	0	145	AGGTCCTCTGGAGCACGTTA
HGLibA_01735	ALX3	0	32	0	11	GCACTGCGCGCCTTTCCGCG
HGLibA_01736	ALX3	0	47	0	7	CGAGCGTTATGGGAAGATCC
HGLibA_01737	ALX3	0	135	0	165	ATCACGTGGTCCAGTTCAGA
HGLibA_01738	ALX4	0	67	0	55	CGTCTCTTACTGCGAGTCGC
HGLibA_01739	ALX4	0	246	0	7	CCGCAAGACCTCGAGCATCG
HGLibA_01740	ALX4	0	36	1	209	CCGTTACGGCGCTGGGCAGC
HGLibA_01741	ALYREF	0	170	0	91	GGGACTCACTCTCGCATTAT
HGLibA_01742	ALYREF	1	257	0	40	AGTCTCAGACGCCGATATTC
HGLibA_01743	ALYREF	0	78	0	55	CGTCACAGATTGACGCACAG
HGLibA_01744	AMACR	0	60	0	128	GTCCTGTAAGTCGTATAGAA
HGLibA_01745	AMACR	0	294	0	205	CACCTTTCTATACGACTTAC
HGLibA_01746	AMACR	0	168	0	146	GACCCTTGCCAGTGCGTGTG
HGLibA_01747	AMBN	0	217	0	56	AGGCTCAAACTAGCCATACC
HGLibA_01748	AMBN	0	0	0	0	GATACTGATCCTATGCCTCC
HGLibA_01749	AMBN	1	350	0	60	TATGGCTAGTTTGAGCCTTG
HGLibA_01750	AMBP	0	78	0	108	TTGTCGGGCGGCGTTGGCAC
HGLibA_01751	AMBP	1	697	0	24	TGCTCACCGCCAACGAGTGC
HGLibA_01752	AMBP	0	92	0	132	GGCAGGTGGAACCGATGGCC
HGLibA_01753	AMBRA1	0	207	0	49	GCAGACATCCGGGCATTGCG
HGLibA_01754	AMBRA1	0	286	0	122	GGTAGTATTGGCAATGTTAC
HGLibA_01755	AMBRA1	0	137	0	59	ACATTGCCAATACTACCTAC
HGLibA_01756	AMD1	1	506	0	135	TGACTGATTACCCGACTCTC
HGLibA_01757	AMD1	1	151	39	192	GTTGTAGAAGTCTTCAAGCC
HGLibA_01758	AMD1	0	72	0	31	GGAATTCGTGACCTGATACC
HGLibA_01759	AMDHD1	0	196	71	237	GAACGCGCAGCAAGTGGTGC
HGLibA_01760	AMDHD1	0	409	64	215	TGCGCAGCGCATCCCGCGCC
HGLibA_01761	AMDHD1	0	30	0	457	AGTTCACGAATTTGCAATGA
HGLibA_01762	AMDHD2	0	167	160	179	CAATGTCCGCATCGTGACGC
HGLibA_01763	AMDHD2	0	259	0	77	CCCGCAGTCCCGCCGCTCGT
HGLibA_01764	AMDHD2	0	210	0	93	TCAGCGCCCGGATCACTTCG
HGLibA_01765	AMELX	0	190	0	91	ATACCGGTGGCCTTATGCTC
HGLibA_01766	AMELX	2	662	0	204	CAACCAATGATGCCCGTTCC
HGLibA_01767	AMELX	0	35	0	111	CAAGCTTCCAGAGTCAGATC
HGLibA_01768	AMELY	0	88	0	7	GGGTTGGAGTCATGGATTGC
HGLibA_01769	AMELY	0	215	0	171	CTGGTGGTCTTATCATGCTC
HGLibA_01770	AMELY	1	507	1	725	CATACTTCCTGATCTGCATC
HGLibA_01771	AMER1	0	364	1	82	TTAGCAGTATCCGCCGTCAC
HGLibA_01772	AMER1	0	246	0	134	TACCATAGTCGATTCTACCA
HGLibA_01773	AMER1	0	32	228	322	GAGCAGCCTCCCTCGATACT
HGLibA_01774	AMER2	0	126	0	8	AGCGGCCAAGGACGCGTCCT
HGLibA_01775	AMER2	0	37	0	26	CGACGGACTTGCCGAGGTGC
HGLibA_01776	AMER2	0	210	0	34	TGACTGTGCCGCCGAAACGC
HGLibA_01777	AMER3	0	71	0	60	CCGTGAGCGAGTCGAAGCTC
HGLibA_01778	AMER3	0	35	0	121	ATCCGTGTCCACAAGTGACG
HGLibA_01779	AMER3	0	87	0	9	ATCGTCAGCTGGCTGCGCCG
HGLibA_01780	AMFR	0	19	0	36	CGGCGAGCCGGACCAGCTAA
HGLibA_01781	AMFR	0	0	0	68	CGCGCGGTAGGCGCTGATGA
HGLibA_01782	AMFR	0	31	0	36	TGTCTCTCACTCACTCGAAG
HGLibA_01783	AMH	1	59	0	14	TCCGACCGCAACCCGCGCTA
HGLibA_01784	AMH	0	27	0	103	AGACGCTCACGCGCCTGGTG
HGLibA_01785	AMH	0	192	0	6	ACGACCACCGCTGCTTCACA
HGLibA_01786	AMHR2	0	91	0	56	AACACACAGGTTCGCCTGTT
HGLibA_01787	AMHR2	1	96	1	285	TTTGTGCTTCCCCGCACTCC
HGLibA_01788	AMHR2	1	91	0	24	TGCCGAGACAGTGATGAGCC
HGLibA_01789	AMICA1	1	664	0	935	TGTCCCCCATCAAGTGTACG
HGLibA_01790	AMICA1	0	0	0	21	CCAGAACCGCGTACACTTGA
HGLibA_01791	AMICA1	0	64	430	92	GTTACCTTGGCGTGCTCTCC
HGLibA_01792	AMIGO1	0	201	2513	357	CCGGTGCGCCTTCGATGACA
HGLibA_01793	AMIGO1	1	288	0	291	GCCCAGTTACACAGCACTAC
HGLibA_01794	AMIGO1	0	0	0	21	GCTACCCAAACTAACGCTCC
HGLibA_01795	AMIGO2	1	186	1713	363	AAGTACCTGACGCGAGTGCC
HGLibA_01796	AMIGO2	0	171	0	188	TGACTCCAGGCACTCGCGTC
HGLibA_01797	AMIGO2	0	0	0	0	AATAAAGCCAAGCGCACGAA
HGLibA_01798	AMIGO3	0	220	0	522	TGCGCGCGAGTACGTATGCT
HGLibA_01799	AMIGO3	0	83	54	307	CTCGCGCGCAAAGTCGCGCA
HGLibA_01800	AMIGO3	0	243	0	86	ACCGACCCACCAGCGCGTAC
HGLibA_01801	AMMECR1	0	742	0	237	ACGCACCGCCACCTACCTAC
HGLibA_01802	AMMECR1	1	49	0	65	GGTCGAGACAAAAGATTACG
HGLibA_01803	AMMECR1	0	448	0	898	ACAGCCCACTGTTTGTAACA
HGLibA_01804	AMMECR1L	1	176	609	264	TTAGTCCGCTCTTTGTGACG
HGLibA_01805	AMMECR1L	0	44	0	73	AGGGCTCAGCGCTCCCGATG
HGLibA_01806	AMMECR1L	0	53	0	0	ATTTCCCCCCCTGACCCGAG
HGLibA_01807	AMN	0	340	0	73	TGCGACGTCGAAGTCCGTGT
HGLibA_01808	AMN	42	284	2	788	ACTTCGACGTCGCAGCCAAC
HGLibA_01809	AMN	0	134	0	113	CCGAGGCGAGATGGGCGTCC
HGLibA_01810	AMN1	0	262	67	171	ACCTTGTGCGAAGAAATTAG
HGLibA_01811	AMN1	0	172	0	136	AGCTCCGTAGATCTAGAGTT
HGLibA_01812	AMN1	0	239	0	160	ACCTCTAATTTCTTCGCACA
HGLibA_01813	AMOT	0	20	0	80	CATATGCCTCCGAGACGCGC
HGLibA_01814	AMOT	1	315	0	115	GACAGAAATCCAGCGCGTCT
HGLibA_01815	AMOT	0	27	1179	216	AGATCCTCTCAGACGAGAAC
HGLibA_01816	AMOTL1	0	276	0	370	TACCACCAAGCGAGAATCGC
HGLibA_01817	AMOTL1	0	246	0	472	CTTGTCCAGCGATTCTCGCT
HGLibA_01818	AMOTL1	0	448	3128	540	CCATCACCGTATTGTCCACC
HGLibA_01819	AMOTL2	0	934	0	299	ACTGTCCATCTTGTTCCGCA
HGLibA_01820	AMOTL2	0	0	0	2	GCCGCAGCCGCGAAAACAGA
HGLibA_01821	AMOTL2	0	18	0	17	GGAATCTGCAAATCGCCGCC
HGLibA_01822	AMPD1	0	401	1	662	AATTAACAGTCTTCCGTCCT
HGLibA_01823	AMPD1	0	12	0	15	CCCAGAAAAAAGCGTTTCCA
HGLibA_01824	AMPD1	0	140	0	117	GGAGATTTCCCCCTTTGATG
HGLibA_01825	AMPD2	0	35	0	73	GGTGTCGGGGCCCTGTTCAT
HGLibA_01826	AMPD2	0	656	0	70	ACATGGGGCCATTGATAATC
HGLibA_01827	AMPD2	0	130	0	157	CCTCCCGCAGCGTCTGTTCA
HGLibA_01828	AMPD3	0	488	0	32	CTTACTAAATCCGGGGCACC
HGLibA_01829	AMPD3	0	0	0	0	AGGAGAGTACTTTGCTCGGA
HGLibA_01830	AMPD3	0	301	503	116	CATCTACGGCCGCAGTCCTG
HGLibA_01831	AMPH	1	557	1293	354	AGACTTCAGCGAGAACTCCG
HGLibA_01832	AMPH	0	472	106	86	TCTTCCCGCCCATACCAGTC
HGLibA_01833	AMPH	0	54	0	262	ATGAAGTCTATGAGCCTGAC
HGLibA_01834	AMT	0	29	0	75	CCCTGCGAGTACAGTCGTCC
HGLibA_01835	AMT	0	333	0	0	TGACGTGTCTCATATGCTGC
HGLibA_01836	AMT	0	319	0	101	CGTCAAAGAGCGAGCAGTGC
HGLibA_01837	AMTN	0	309	0	203	TTTGGTAGTGTTCCCTGATC
HGLibA_01838	AMTN	0	44	0	127	CTACAGTTAAATCCTGCTGC
HGLibA_01839	AMTN	0	35	1	133	CCAGACCCACCCATTGACCC
HGLibA_01840	AMY1A	0	221	1	496	GTGCATAATTTATAGCTAAC
HGLibA_01841	AMY1A	1	557	1	360	TTCACAACCCTTTCAGACCT
HGLibA_01842	AMY1A	0	489	0	380	TTAAAATCCCATCCAGAATA
HGLibA_01843	AMY1B	0	0	0	0	TTCACAACCCTTTCAGACCT
HGLibA_01844	AMY1B	0	0	0	0	GTGCATAATTTATAGCTAAC
HGLibA_01845	AMY1B	2	858	2	1348	TTTCTAGGTTCGTATTTATG
HGLibA_01846	AMY1C	0	13	0	57	CTGAACCCCTCCAAATCCCT
HGLibA_01847	AMY1C	1	264	327	85	AAAGCAAAATGAAGCTCTTT
HGLibA_01848	AMY1C	0	0	0	0	GTGCATAATTTATAGCTAAC
HGLibA_01849	AMY2A	1	284	0	264	TTTACAACCCTTTCAGACCT
HGLibA_01850	AMY2A	0	0	0	0	GTGCATAATTTATAGCTAAC
HGLibA_01851	AMY2A	0	582	0	208	TTGAAATCCCATCCAGAATA
HGLibA_01852	AMY2B	0	0	0	116	ACAGGTCAGAGATTGTCGTC
HGLibA_01853	AMY2B	0	66	1	331	GCTGTAATTAATCATATGTC
HGLibA_01854	AMY2B	0	651	3	746	ATGAATCATCTCATTGACAT
HGLibA_01855	AMZ1	1	169	0	166	GTCCCGTACCTATCGGCTGT
HGLibA_01856	AMZ1	0	646	0	64	ACGGCAGGCACTTGACGCGC
HGLibA_01857	AMZ1	0	186	0	460	GCGCGTCAAGTGCCTGCCGT
HGLibA_01858	AMZ2	0	71	0	0	TTTACTACTTCGATCCTGTA
HGLibA_01859	AMZ2	0	54	0	91	CAAATATGTGTCCGATCTCA
HGLibA_01860	AMZ2	0	391	0	132	CATGCAAGGCTCCAACCACT
HGLibA_01861	ANAPC1	0	147	0	130	AAACAGCAATCCATATTTAG
HGLibA_01862	ANAPC1	0	161	0	24	GTGTGACTTCATTATATCAC
HGLibA_01863	ANAPC1	0	198	0	450	CCTGAAAGGTTGCAAATGTT
HGLibA_01864	ANAPC10	0	0	1	327	TGTATCATGAATGTACGAGT
HGLibA_01865	ANAPC10	0	271	1	136	GACATACCCGAATTTCTTGA
HGLibA_01866	ANAPC10	0	207	0	298	CCCTTGGCAGCAACTTGAGT
HGLibA_01867	ANAPC11	0	43	269	52	GATGCCACAGTTCTCATCGT
HGLibA_01868	ANAPC11	0	0	0	0	CGACGACTGCCCGCTGGTGT
HGLibA_01869	ANAPC11	2	874	0	270	CCCTCCGTAGGCAAGGTGCC
HGLibA_01870	ANAPC13	1	543	0	86	CATGAGAATGTTCCCCCCAT
HGLibA_01871	ANAPC13	0	148	0	98	AGCCAAGCGTCAGTTTCCAA
HGLibA_01872	ANAPC13	0	170	0	0	GGTATTGCGACATCCTCATA
HGLibA_01873	ANAPC15	3	1016	3327	1085	TGTCTTTCTCCGCGATGCTT
HGLibA_01874	ANAPC15	23	169	0	66	TAATCTGGATCGACCCTGTG
HGLibA_01875	ANAPC15	0	95	0	87	CCCACAGCTCCAAAGCATCG
HGLibA_01876	ANAPC16	0	103	1270	122	ATGTTTCACCTGTTTAAGCG
HGLibA_01877	ANAPC16	0	654	0	44	AGCTAAAAACAGATTCGCAG
HGLibA_01878	ANAPC16	0	1	0	35	TAAGCCCATCGAGCAGCTGC
HGLibA_01879	ANAPC2	0	108	0	80	ATGCCCGTCGCCGGTACTAC
HGLibA_01880	ANAPC2	0	0	0	11	GAGATGATCCAGCGTCTGTA
HGLibA_01881	ANAPC2	0	103	0	13	GGTAGAAGAACCTTTGCACG
HGLibA_01882	ANAPC4	0	53	0	23	TCCTGGTCTGGTCGCCCAAG
HGLibA_01883	ANAPC4	0	0	0	0	ACAGGTCGGAAAACGCAACA
HGLibA_01884	ANAPC4	0	300	0	228	CACTTCCATCCAATGCATAC
HGLibA_01885	ANAPC5	0	0	0	0	GGTGACGCCGTACAAGATCG
HGLibA_01886	ANAPC5	0	424	0	209	GTCCTTGATGCCGAACACAT
HGLibA_01887	ANAPC5	0	0	0	0	CCACCTCGCAGAGCTACACG
HGLibA_01888	ANAPC7	0	141	3	664	CCTGTACAAGAAGGCTGGTC
HGLibA_01889	ANAPC7	0	341	0	239	GATCCAAACCGTGCCTAACT
HGLibA_01890	ANAPC7	0	54	0	94	CCTGACCAGCCTTCTTGTAC
HGLibA_01891	ANG	0	94	1	145	GGCCCGCTGGTTACGGACGA
HGLibA_01892	ANG	0	40	9	373	AACGTTTCTGAACCCCGCTG
HGLibA_01893	ANG	0	42	0	0	ACCTCCATGTAGCTTGCAAG
HGLibA_01894	ANGEL1	0	161	0	26	CGAAGCGATAGTTCCAATTG
HGLibA_01895	ANGEL1	0	9	0	20	AGGACTGGGTGTAAAACCGA
HGLibA_01896	ANGEL1	0	17	0	199	TCGCTTCGTGAACCTCATGC
HGLibA_01897	ANGEL2	1	0	0	0	TAGTTACGTCATGAACGCTG
HGLibA_01898	ANGEL2	0	0	0	31	CAGGTCTCCAGTTACAGTAC
HGLibA_01899	ANGEL2	0	348	0	20	CTAAAACTCCAGTGTAATAC
HGLibA_01900	ANGPT1	0	17	0	0	GAGAAATCCGGTTCCACGTG
HGLibA_01901	ANGPT1	0	217	14	427	TCGACTTGAGATACAGCTGC
HGLibA_01902	ANGPT1	0	80	0	13	CGACAGTTGCCATCGTGTTC
HGLibA_01903	ANGPT2	0	368	0	84	AACGCGGAAGTTAACTGATG
HGLibA_01904	ANGPT2	0	135	0	85	GACAATTATTCAGCGACGTG
HGLibA_01905	ANGPT2	0	548	0	204	TCCGCGTTTGCTCCGCTGTT
HGLibA_01906	ANGPT4	0	0	1	254	AGTTGTGCCTGACACCGCGC
HGLibA_01907	ANGPT4	0	148	0	80	GCCCTCACCAACATCGAGCG
HGLibA_01908	ANGPT4	0	65	0	0	GGGCCATCAAGACGATCTTG
HGLibA_01909	ANGPTL1	0	949	1	332	GTATGACCCGCCTCTGTATT
HGLibA_01910	ANGPTL1	0	83	0	12	TGAATAACAGTCCAACCCCC
HGLibA_01911	ANGPTL1	0	0	0	247	AGATACCCTCGTGCCACAGA
HGLibA_01912	ANGPTL2	26	31	0	283	GCACTTACCCGACGGCTTGT
HGLibA_01913	ANGPTL2	1	623	0	854	CCAACGCGTTGTCCCGCTTG
HGLibA_01914	ANGPTL2	0	63	0	72	GGTACCGCGGGGGCCATTAC
HGLibA_01915	ANGPTL3	0	47	0	44	AGACTTTGTCCATAAGACGA
HGLibA_01916	ANGPTL3	0	415	0	154	CAAAGACCTTCTCCAGACCG
HGLibA_01917	ANGPTL3	0	197	0	188	GTCTACTGTGATGTTATATC
HGLibA_01918	ANGPTL4	0	590	61	260	ATCCCCAAACCCCGCCTTGT
HGLibA_01919	ANGPTL4	0	43	0	8	GTGAACTGCAAGATGACCTC
HGLibA_01920	ANGPTL4	1	875	0	433	TTTGCAGATGCTGAATTCGC
HGLibA_01921	ANGPTL5	3	497	142	272	TAACTGTGTACATCATTCTA
HGLibA_01922	ANGPTL5	0	21	0	0	GAAGTACCAAAAAACTACTA
HGLibA_01923	ANGPTL5	0	32	0	46	GGATGAGCAACAAGCTTCCT
HGLibA_01924	ANGPTL6	1	441	0	161	TGTGGTTCCGGTCCGTCTTG
HGLibA_01925	ANGPTL6	0	251	0	159	GCCGTCACGTAGTGTCAGTA
HGLibA_01926	ANGPTL6	0	161	0	24	TCAGCTGATACACGGGTTCA
HGLibA_01927	ANGPTL7	0	9	0	94	TTGTCTCCTTCTACCGGGAC
HGLibA_01928	ANGPTL7	0	142	0	306	AGGCTGTGTTGTTATGATAC
HGLibA_01929	ANGPTL7	0	178	0	197	CCTCCATCTCTACACGCAGC
HGLibA_01930	ANHX	1	1232	0	798	TCCACTACCGTCTGGTCATG
HGLibA_01931	ANHX	0	129	0	235	GAAGCTGCACAATTTCGCTG
HGLibA_01932	ANHX	0	465	0	209	CAGCTTCTCACGAACCTCTC
HGLibA_01933	ANK1	0	89	0	99	TAATATCTACCCCATTCCGC
HGLibA_01934	ANK1	0	0	0	15	CTCCCGTGACCGAAAGAAGA
HGLibA_01935	ANK1	0	97	0	50	GCGGTTTCTCCGCTTCCTGT
HGLibA_01936	ANK2	0	355	1	361	TGGACTCAACGCTCTCCATC
HGLibA_01937	ANK2	0	401	13466	1951	CGCTCTTCACATTGCATCTT
HGLibA_01938	ANK2	0	263	18	252	CAATATTAATGCACAGTCTC
HGLibA_01939	ANK3	2	1077	143	585	TGGTTTCACGCCATTGTATA
HGLibA_01940	ANK3	2	996	382	961	AGCATTGCACATCGCATCTT
HGLibA_01941	ANK3	1	265	0	17	TCCTGGGCTGCCATATACAA
HGLibA_01942	ANKAR	0	24	20	208	GCACAGCGAGAGTGTACTTC
HGLibA_01943	ANKAR	0	337	0	80	ACCAGTAGGTTGATTAGAGA
HGLibA_01944	ANKAR	0	238	0	335	AACAAGGAGCTGTTGCACTT
HGLibA_01945	ANKDD1A	1	325	0	57	GCCGCCCGCCAGAACAATGT
HGLibA_01946	ANKDD1A	1	535	0	255	ACCTGTCCACTGTTGCTCGA
HGLibA_01947	ANKDD1A	0	164	1	435	TCGACGCCATCGAGCAACAG
HGLibA_01948	ANKDD1B	0	595	21	274	GAGCAATCATGTGCGCATCG
HGLibA_01949	ANKDD1B	2	478	336	531	CCACATACCTACCTGATTCT
HGLibA_01950	ANKDD1B	0	150	0	92	TATTCAAGATCTGCACCTCA
HGLibA_01951	ANKEF1	0	93	6	240	CGATTGGTCCGTAGAACGTG
HGLibA_01952	ANKEF1	1	1191	702	371	CAGCGATAATGCCGCTTAGT
HGLibA_01953	ANKEF1	1	76	634	157	CTTGCACACGCCGTCATTAG
HGLibA_01954	ANKFN1	0	59	0	7	ACGCAGCCAAACGCCTGTAC
HGLibA_01955	ANKFN1	0	36	0	37	GTACAGGCGTTTGGCTGCGT
HGLibA_01956	ANKFN1	0	641	1652	434	GGTGTCAAGCCCTCGCTGTT
HGLibA_01957	ANKFY1	0	434	3	1123	TGACGATGACAATGCTTCGC
HGLibA_01958	ANKFY1	0	198	0	179	CTAGTTTCATCAGTTCAGTC
HGLibA_01959	ANKFY1	0	0	0	12	CTGTATTCGCTTCTACCAGA
HGLibA_01960	ANKH	0	345	0	493	TCCCCACCGACTCGTCCACA
HGLibA_01961	ANKH	1	757	0	100	GCCGTCTTTCACACACTGAT
HGLibA_01962	ANKH	2	402	0	580	CTCACCATTGCGTCCATGAA
HGLibA_01963	ANKHD1	0	247	0	158	GACGGGTCTTACCCCCTTGA
HGLibA_01964	ANKHD1	0	361	0	105	CAGCCTCAGATTGCTATTAC
HGLibA_01965	ANKHD1	0	37	0	87	GTGCAGTTGCTAGTGCAAGC
HGLibA_01966	ANKHD1-EIF4EBP3	0	226	0	104	AGTGTATGCGTTGGCACACG
HGLibA_01967	ANKHD1-EIF4EBP3	0	0	0	0	CAGCCTCAGATTGCTATTAC
HGLibA_01968	ANKHD1-EIF4EBP3	0	220	0	348	GCCAACGCATACACTTGCCA
HGLibA_01969	ANKIB1	0	39	0	32	GGCGTGCCAAGCGAGGATGA
HGLibA_01970	ANKIB1	0	230	0	314	GGCTCCCCATAAGATGTATT
HGLibA_01971	ANKIB1	1	736	0	657	TTTAGTCTACGAAGATCCTG
HGLibA_01972	ANKK1	0	124	46	228	GAGGCGGCTTAATGCTGTGC
HGLibA_01973	ANKK1	0	162	0	94	ACATCGAGAGGTCGGCTCTG
HGLibA_01974	ANKK1	0	613	186	269	GCCGCATGCCTGCCGCCACT
HGLibA_01975	ANKLE2	0	184	0	166	CCCAGTTCCTCCGCCAAGCG
HGLibA_01976	ANKLE2	0	36	0	0	GACACCGACACCTACAGAGC
HGLibA_01977	ANKLE2	0	0	0	0	AAGGAGCCGCCCCTGTACTA
HGLibA_01978	ANKMY1	1	121	0	133	AGCAGAGCGCGAGACGTTCC
HGLibA_01979	ANKMY1	0	255	0	170	AGGAACGTCTCGCGCTCTGC
HGLibA_01980	ANKMY1	1	124	1	196	GAAGCAGTTACCTCGCCTGT
HGLibA_01981	ANKMY2	0	366	0	75	TGCAAATTACTACTGCGACA
HGLibA_01982	ANKMY2	0	304	0	190	CTACTGGAAGTCATCGGGAA
HGLibA_01983	ANKMY2	0	116	83	571	GTTGACACGAACATTCTTGC
HGLibA_01984	ANKRA2	0	277	1	610	TCGAGAAAGTGCACTGTCGT
HGLibA_01985	ANKRA2	0	33	0	193	ATGGATCTAGCTGTAGCCCT
HGLibA_01986	ANKRA2	1	428	680	205	AGCTTTGTCTGTTCACCAGT
HGLibA_01987	ANKRD1	0	64	0	42	CCAGATCGAATTCCGTGATA
HGLibA_01988	ANKRD1	0	738	0	372	CCATATCACGGAATTCGATC
HGLibA_01989	ANKRD1	0	350	0	139	TTGGCTTTAGACGGAACCTG
HGLibA_01990	ANKRD10	1	157	0	0	TGGCGTCTGCGCGTACCGTG
HGLibA_01991	ANKRD10	1	591	23	978	TCTGTGTCGCCATTCGTGAG
HGLibA_01992	ANKRD10	0	463	0	515	TCTGCCGTGCCACTCACGAA
HGLibA_01993	ANKRD11	0	0	0	12	CGTCCCCGCGGATGGCGGCT
HGLibA_01994	ANKRD11	0	83	0	47	GTCAACGTCAAGGACTTCGC
HGLibA_01995	ANKRD11	0	0	0	40	CCCTTCACCGCGGGCGCCAA
HGLibA_01996	ANKRD12	0	50	99	42	AAAAGGAAGTTTACGTTTCA
HGLibA_01997	ANKRD12	0	187	0	4	ACTCTCTGAGCGAAAACAGA
HGLibA_01998	ANKRD12	0	708	0	505	TTCTGACAGTGACAGCAATA
[truncated: 121,413 more rows]
