# Supplementary material for: Genome-wide CRISPR screening reveals nucleotide synthesis negatively regulates autophagy
Source: J Biol Chem. 2021 May 14;296:100780. doi: 10.1016/j.jbc.2021.100780 (PMC8191307; doi:10.1016/j.jbc.2021.100780)
Supplement: Supplemental Table S2 [file mmc2.xlsx]

## Sheet: 20190905_0911reads_normtotal.ge
Supplementary Table S2: Gene list analyzed by MAGeCK
id	num	neg|score	neg|p-value	neg|fdr	neg|rank	neg|goodsgrna	neg|lfc	pos|score	pos|p-value	pos|fdr	pos|rank	pos|goodsgrna	pos|lfc
GABARAP	12	1	1	0.999996	21686	0	1.91	2.4697e-13	2.2828e-07	0.00495	1	6	1.91
PFKM	10	0.19501	0.49313	0.999996	10388	6	-8.1523	2.2771e-05	7.2365e-05	0.784653	2	1	-8.1523
OXA1L	11	0.14134	0.41298	0.999357	8686	5	-6.5535	7.5143e-05	0.00023262	0.94066	3	1	-6.5535
PLXNC1	12	0.22782	0.55925	0.999996	11196	4	-7.0157	8.7862e-05	0.00025864	0.94066	4	3	-7.0157
BBS7	12	0.28924	0.63289	0.999996	12532	5	-7.2244	0.00013662	0.00040794	0.94066	5	1	-7.2244
hsa-mir-4714	8	0.34554	0.65121	0.999996	13657	3	-7.2375	0.00015171	0.00040383	0.94066	6	2	-7.2375
PRKCA	12	0.0249	0.12265	0.780363	3166	5	-6.3051	0.00019126	0.00057687	0.94066	7	1	-6.3051
hsa-mir-3137	6	0.9958	0.99586	0.999996	21511	0	-5.3311	0.00020039	0.00043487	0.94066	8	2	-5.3311
AFP	11	0.17152	0.46329	0.999996	9669	3	-1.467	0.00022755	0.0006522	0.94066	9	3	-1.467
C1orf185	11	0.51157	0.81764	0.999996	16195	3	-5.1946	0.00023023	0.00065768	0.94066	10	3	-5.1946
SELM	12	0.9131	0.983	0.999996	20469	4	-6.8311	0.0002459	0.00074762	0.94066	11	1	-6.8311
ACAP3	11	0.54668	0.83638	0.999996	16655	5	-6.6456	0.0002755	0.00078414	0.94066	12	1	-6.6456
ABHD3	12	0.28369	0.62653	0.999996	12406	7	-7.9408	0.00028135	0.00084395	0.94066	13	2	-7.9408
TANC2	9	0.21089	0.50291	0.999996	10769	4	-7.4339	0.00030783	0.0007321	0.94066	14	2	-7.4339
EPB41L3	12	0.10355	0.34419	0.962129	7360	7	-7.7933	0.00031656	0.00094211	0.94066	15	3	-7.7933
SUPT6H	8	0.58291	0.82657	0.999996	17149	2	-4.7404	0.00031842	0.00074899	0.94066	16	2	-4.7404
ZDHHC20	12	0.045735	0.19369	0.864522	4570	4	-6.6196	0.00032317	0.00096449	0.94066	17	2	-6.6196
RFPL4B	12	0.28951	0.63319	0.999996	12538	6	-7.3093	0.00035518	0.0010649	0.94066	18	1	-7.3093
FAM9C	12	0.019856	0.10388	0.748192	2775	8	-8.5838	0.00040981	0.0011905	0.94066	19	1	-8.5838
KCNG4	12	0.21358	0.54106	0.999996	10848	6	-7.2964	0.00046444	0.0012896	0.94066	20	1	-7.2964
NFIA	12	0.14394	0.42566	0.999996	8780	7	-7.925	0.00048313	0.0013229	0.94066	21	2	-7.925
EPAS1	12	0.14398	0.42574	0.999996	8783	8	-8.0749	0.00051907	0.0013882	0.94066	22	1	-8.0749
ENKD1	10	0.096773	0.31238	0.950533	7070	6	-8.1332	0.00052362	0.0012078	0.94066	23	1	-8.1332
HPR	11	0.34931	0.68536	0.999996	13727	4	-7.5217	0.0005259	0.0012877	0.94066	24	1	-7.5217
HP	12	0.063664	0.2486	0.9108	5541	5	-7.4867	0.00056277	0.0014726	0.94066	25	2	-7.4867
LYZL4	11	0.23797	0.56367	0.999996	11426	3	-6.0038	0.00058546	0.001385	0.94066	26	2	-6.0038
HSPA12B	11	0.94056	0.9863	0.999996	20744	2	-6.7322	0.00061465	0.0014439	0.94066	27	2	-6.7322
CSTF2	9	0.16921	0.43691	0.999996	9603	6	-7.8955	0.00062981	0.0013457	0.94066	28	2	-7.8955
AFAP1L2	12	0.27061	0.61134	0.999996	12143	6	-7.8644	0.00064283	0.0016201	0.94066	29	2	-7.8644
hsa-mir-5100	7	0.74172	0.89573	0.999996	18910	2	-6.2354	0.00065336	0.0013055	0.94066	30	1	-6.2354
EMILIN2	12	0.35413	0.70322	0.999996	13816	1	-6.2854	0.00068293	0.0016986	0.94066	31	1	-6.2854
hsa-mir-4448	5	0.49956	0.72315	0.999996	16044	3	-7.4987	0.00069613	0.0013882	0.94066	32	2	-7.4987
NRG4	10	0.81984	0.95209	0.999996	19640	4	-6.9997	0.00070569	0.0015685	0.94066	33	1	-6.9997
FAM83D	12	0.059525	0.2364	0.899987	5326	6	-7.4467	0.000732	0.0017872	0.94066	34	2	-7.4467
DHRS12	12	0.72447	0.92693	0.999996	18738	5	-7.0148	0.00073755	0.0017945	0.94066	35	1	-7.0148
PLGRKT	12	0.038225	0.16917	0.833779	4118	6	-7.7705	0.00076565	0.0018452	0.94066	36	2	-7.7705
NUDC	8	0.56964	0.81776	0.999996	16983	4	-7.1276	0.00078285	0.0016201	0.94066	37	2	-7.1276
TEKT3	12	0.49943	0.81399	0.999996	16042	5	-7.254	0.00079216	0.0018936	0.94066	38	1	-7.254
LMF2	12	0.51439	0.82374	0.999996	16224	5	-7.1635	0.00079391	0.0018968	0.94066	39	2	-7.1635
FAM217B	11	0.59908	0.86376	0.999996	17361	4	-7.3127	0.00082629	0.0018488	0.94066	40	1	-7.3127
THBS3	11	0.87569	0.97191	0.999996	20120	4	-7.3127	0.00087635	0.0019365	0.94066	41	1	-7.3127
DDX52	8	0.30334	0.60288	0.999996	12839	3	-6.3418	0.0009651	0.0019735	0.94066	42	1	-6.3418
hsa-mir-6883	5	0.36394	0.59472	0.999996	14008	2	-5.5176	0.00096741	0.0018922	0.94066	43	1	-5.5176
IL17RE	12	0.52903	0.833	0.999996	16404	5	-6.7507	0.00097622	0.0022269	0.94066	44	2	-6.7507
TAF1A	10	0.95601	0.98831	0.999996	20891	2	-6.943	0.00097874	0.002068	0.94066	45	1	-6.943
C6orf99	12	0.79602	0.95362	0.999996	19427	5	-7.4016	0.0010012	0.0022812	0.94066	46	2	-7.4016
OR56A5	12	0.053875	0.21928	0.886522	5041	7	-7.7942	0.0010106	0.0023068	0.94066	47	1	-7.7942
TRPV2	10	0.53463	0.81819	0.999996	16483	3	-5.1227	0.0010268	0.0021493	0.94066	48	2	-5.1227
ANKRD17	12	0.068042	0.26141	0.916705	5771	8	-8.167	0.0010652	0.0024122	0.94066	49	1	-8.167
DAPK1	11	0.054596	0.21449	0.881285	5074	6	-7.5425	0.0010915	0.0023447	0.94066	50	2	-7.5425
LAT	11	0.38792	0.72008	0.999996	14421	6	-7.6917	0.0011266	0.0024068	0.94066	51	1	-7.6917
hsa-mir-196a-1	8	0.55319	0.80669	0.999996	16742	3	-6.8466	0.0011471	0.0023323	0.94066	52	1	-6.8466
hsa-mir-8062	8	0.4577	0.73996	0.999996	15467	4	-7.6116	0.0011835	0.0023985	0.94066	53	1	-7.6116
TAAR5	11	0.72314	0.92425	0.999996	18717	4	-7.1011	0.0012267	0.0025803	0.94066	54	1	-7.1011
hsa-mir-376b	8	0.19318	0.46276	0.999996	10338	3	-6.3231	0.0012391	0.0024953	0.94066	55	2	-6.3231
RGS7BP	11	0.50092	0.81193	0.999996	16065	4	-6.1436	0.0012767	0.0026757	0.94066	56	1	-6.1436
LRRC32	12	0.37722	0.72656	0.999996	14242	5	-7.2161	0.0012836	0.0028263	0.94066	57	2	-7.2161
NUP54	8	0.25501	0.54397	0.999996	11800	2	-6.2282	0.0013291	0.0026702	0.94066	58	1	-6.2282
C18orf32	12	0.74593	0.93514	0.999996	18948	5	-7.0402	0.0013372	0.0029195	0.94066	59	2	-7.0402
ANGPT4	10	0.20541	0.50717	0.999996	10635	6	-8.05	0.0013882	0.0028181	0.94066	60	1	-8.05
OR2T5	8	0.41449	0.70858	0.999996	14774	4	-7.605	0.0014019	0.0028209	0.94066	61	1	-7.605
CEACAM21	11	0.54615	0.83608	0.999996	16651	4	-4.5988	0.0014268	0.002956	0.94066	62	1	-4.5988
MICB	10	0.20635	0.50841	0.999996	10657	3	-6.9534	0.001445	0.0029295	0.94066	63	2	-6.9534
hsa-mir-196a-2	7	0.10363	0.29402	0.936812	7367	3	-7.2108	0.0014815	0.0028843	0.94066	64	1	-7.2108
WIPF3	10	0.063836	0.23605	0.899474	5563	5	-7.8857	0.001495	0.0030154	0.94066	65	2	-7.8857
GOT1L1	12	0.7153	0.92348	0.999996	18638	5	-5.5581	0.0014991	0.0032167	0.94066	66	2	-5.5581
ALKBH5	12	0.51363	0.82325	0.999996	16213	6	-7.3039	0.0015019	0.0032194	0.94066	67	1	-7.3039
DMD	11	0.90228	0.97829	0.999996	20359	2	-5.66	0.0015163	0.0031391	0.94066	68	2	-5.66
TSPY3	2	0.3459	0.44112	0.999996	13664	1	-2.2466	0.0015342	0.001648	0.94066	69	1	-2.2466
OR52N4	12	0.26897	0.60942	0.999996	12103	7	-7.8153	0.0015466	0.003298	0.94105	70	2	-7.8153
hsa-mir-302f	6	0.40592	0.66291	0.999996	14652	2	-5.8727	0.0015702	0.0030715	0.94066	71	1	-5.8727
TM4SF20	11	0.23392	0.55789	0.999996	11344	6	-7.983	0.0015832	0.0032532	0.94066	72	2	-7.983
ACOT4	12	0.85781	0.96929	0.999996	19947	3	-6.1178	0.001611	0.0034194	0.948079	73	1	-6.1178
C17orf82	9	0.67158	0.88262	0.999996	18181	3	-6.5771	0.0016588	0.0032372	0.94066	74	2	-6.5771
KRT26	11	0.20093	0.50949	0.999996	10520	5	-7.5217	0.001727	0.0035162	0.948079	75	1	-7.5217
ARNT	12	0.13643	0.41114	0.999165	8515	5	-7.6592	0.0017498	0.0036696	0.948079	76	2	-7.6592
hsa-mir-3171	4	0.49433	0.66555	0.999996	15958	2	-4.1342	0.0017568	0.0025793	0.94066	77	1	-4.1342
ELMO2	11	0.13976	0.41028	0.999165	8633	6	-8.0658	0.001777	0.0036057	0.948079	78	1	-8.0658
DCAF7	9	0.37213	0.68176	0.999996	14157	3	-5.3294	0.0017816	0.0034756	0.948079	79	2	-5.3294
FAM107B	10	0.40722	0.72983	0.999996	14667	5	-7.507	0.0018296	0.0036724	0.948079	80	2	-7.507
ZNF580	9	0.38776	0.69602	0.999996	14417	2	-6.9128	0.0018624	0.003644	0.948079	81	2	-6.9128
PCNXL3	11	0.9476	0.98797	0.999996	20802	3	-6.7322	0.0019474	0.0039248	0.957206	82	2	-6.7322
hsa-mir-4803	8	0.7144	0.89264	0.999996	18624	3	-5.687	0.0019476	0.0038518	0.957206	83	1	-5.687
LIME1	12	0.22952	0.56132	0.999996	11233	5	-5.9084	0.0019745	0.0040874	0.957206	84	2	-5.9084
RIPK4	11	0.059185	0.22742	0.893285	5305	6	-7.715	0.0020111	0.0040358	0.957206	85	2	-7.715
SLC4A1	12	0.80719	0.95748	0.999996	19535	4	-7.2531	0.0020475	0.0042147	0.957206	86	1	-7.2531
HOXD1	11	0.90971	0.97973	0.999996	20437	2	-5.4186	0.0020788	0.0041664	0.957206	87	2	-5.4186
NOL7	12	0.56396	0.85474	0.999996	16896	3	-6.8265	0.0020902	0.0043038	0.957206	88	2	-6.8265
C15orf62	11	0.16671	0.45548	0.999996	9530	6	-7.7655	0.0021055	0.0042111	0.957206	89	2	-7.7655
PCDHGC4	4	0.24291	0.44388	0.999996	11531	3	-7.9178	0.0021388	0.002972	0.94066	90	1	-7.9178
MSGN1	12	0.65633	0.90075	0.999996	18030	4	-6.9731	0.0021566	0.0044252	0.957206	91	1	-6.9731
C11orf96	9	0.97727	0.99166	0.999996	21147	2	-6.5018	0.0022726	0.0043901	0.957206	92	1	-6.5018
PAPSS1	11	0.20429	0.5146	0.999996	10596	4	-7.0345	0.00231	0.0045914	0.957206	93	2	-7.0345
PAWR	12	0.024612	0.1216	0.778297	3152	3	-6.4073	0.0024174	0.0048663	0.957206	94	2	-6.4073
FGF13	11	0.12143	0.37798	0.98285	8010	7	-8.2365	0.002427	0.0048179	0.957206	95	1	-8.2365
TAS2R42	12	0.0035393	0.024473	0.525984	906	9	-8.9731	0.0024293	0.0048882	0.957206	96	2	-8.9731
SIN3B	12	0.49208	0.80915	0.999996	15924	4	-7.0614	0.0024838	0.0049955	0.957206	97	1	-7.0614
CCDC22	10	0.085018	0.2861	0.934437	6556	5	-7.0754	0.0024893	0.0048968	0.957206	98	2	-7.0754
ZMAT2	9	0.87377	0.96144	0.999996	20103	2	-5.66	0.0025238	0.0048402	0.957206	99	2	-5.66
SLC26A5	12	0.012639	0.071126	0.684505	2059	7	-8.7453	0.0025267	0.0050859	0.957206	100	2	-8.7453
COX4I2	11	0.90647	0.97909	0.999996	20392	3	-6.616	0.002527	0.0049923	0.957206	101	1	-6.616
HLF	10	0.96626	0.99021	0.999996	21015	2	-5.0031	0.002566	0.005037	0.957206	102	2	-5.0031
ALDH4A1	12	0.015493	0.084536	0.708813	2362	10	-8.4596	0.0025929	0.0052151	0.957206	103	1	-8.4596
NonTargetingControlGuideForHuman_0737	2	0.96088	0.96111	0.999996	20953	0	-1.1313	0.0026079	0.0027391	0.94066	104	1	-1.1313
SCN3B	11	0.013498	0.072067	0.685796	2149	7	-8.614	0.0026254	0.005168	0.957206	105	2	-8.614
SH3GL1	10	0.7606	0.9284	0.999996	19095	4	-6.1451	0.0026347	0.0051553	0.957206	106	2	-6.1451
SLC37A4	12	0.47188	0.7957	0.999996	15655	6	-7.6772	0.0027019	0.0054187	0.957206	107	1	-7.6772
SMAD1	11	0.14314	0.4161	0.999996	8755	6	-8.104	0.0027269	0.0053721	0.957206	108	1	-8.104
hsa-mir-876	7	0.38597	0.66314	0.999996	14391	3	-6.2419	0.0027677	0.0052667	0.957206	109	2	-6.2419
MAP3K8	12	0.94315	0.98904	0.999996	20761	2	-6.5669	0.0028109	0.0056237	0.957206	110	1	-6.5669
GPR68	11	0.39608	0.72721	0.999996	14526	6	-7.4954	0.0028269	0.0055657	0.957206	111	1	-7.4954
FOXK2	8	0.23911	0.52378	0.999996	11453	4	-7.2587	0.002833	0.0055315	0.957206	112	2	-7.2587
HTR5A	12	0.034933	0.15805	0.820306	3916	9	-8.0676	0.0028385	0.0056744	0.957206	113	2	-8.0676
ETV3	10	0.60859	0.86501	0.999996	17490	5	-7.1005	0.0028428	0.0055223	0.957206	114	2	-7.1005
DOCK1	12	0.98923	0.99738	0.999996	21365	1	-6.4073	0.0029258	0.0058447	0.957206	115	2	-6.4073
PTEN	12	0.59919	0.87569	0.999996	17363	5	-7.065	0.0029296	0.0058506	0.957206	116	2	-7.065
CTNND2	10	0.10968	0.34016	0.96058	7595	6	-7.8668	0.0029336	0.005689	0.957206	117	1	-7.8668
hsa-mir-4762	6	0.019087	0.077377	0.693397	2712	4	-7.7834	0.0029339	0.0050192	0.957206	118	1	-7.7834
OSBPL7	12	0.070486	0.26852	0.921542	5921	6	-7.3816	0.0029642	0.0059168	0.957206	119	2	-7.3816
hsa-mir-3663	8	0.47956	0.75549	0.999996	15746	4	-6.7171	0.0029655	0.0057794	0.957206	120	1	-6.7171
SPTAN1	11	0.76704	0.9379	0.999996	19149	3	-6.7296	0.0029768	0.0058442	0.957206	121	1	-6.7296
HLA-DQB2	10	0.44247	0.75512	0.999996	15221	4	-6.318	0.0029791	0.0057839	0.957206	122	1	-6.318
hsa-mir-4322	8	0.3275	0.63093	0.999996	13328	5	-7.7902	0.0030019	0.0058506	0.957206	123	1	-7.7902
DNAJB6	11	0.99896	0.99917	0.999996	21610	1	-6.0112	0.0030267	0.0059538	0.957206	124	1	-6.0112
HCN4	10	0.56445	0.83751	0.999996	16905	4	-7.054	0.0030299	0.0058798	0.957206	125	2	-7.054
hsa-mir-4261	7	0.22047	0.49317	0.999996	11010	4	-7.8141	0.0030487	0.0057762	0.957206	126	2	-7.8141
PLEKHG4	10	0.56298	0.83658	0.999996	16881	5	-7.6298	0.0030557	0.0059323	0.957206	127	2	-7.6298
TTC5	10	0.06627	0.24206	0.906137	5678	3	-7.1666	0.0030699	0.0059588	0.957206	128	1	-7.1666
GAST	10	0.78254	0.93718	0.999996	19298	3	-5.5989	0.0031153	0.006067	0.967421	129	1	-5.5989
ZNF812	11	0.15744	0.4402	0.999996	9252	6	-7.806	0.0031563	0.0061912	0.971643	130	2	-7.806
SPACA3	11	0.90454	0.9787	0.999996	20379	3	-7.2323	0.0031744	0.0062309	0.971643	131	2	-7.2323
COPA	4	0.96775	0.9677	0.999996	21030	0	-5.6713	0.0032478	0.0040522	0.957206	132	1	-5.6713
TAB1	10	0.89593	0.97215	0.999996	20309	3	-6.4726	0.003297	0.0064163	0.971643	133	1	-6.4726
TCEB3CL	11	0.49145	0.80492	0.999996	15914	5	-6.0968	0.0033264	0.0064921	0.971643	134	1	-6.0968
NonTargetingControlGuideForHuman_0778	2	0.07205	0.12543	0.781581	5996	1	-3.2817	0.003381	0.0034934	0.948079	135	1	-3.2817
RTFDC1	9	0.25554	0.56731	0.999996	11814	3	-3.0821	0.0034174	0.0064866	0.971643	136	2	-3.0821
hsa-mir-3143	6	0.86443	0.93394	0.999996	20003	1	-5.9532	0.0034517	0.0054899	0.957206	137	1	-5.9532
MFSD2A	12	0.37614	0.72548	0.999996	14220	5	-6.3699	0.0034649	0.0068555	0.971643	138	1	-6.3699
NME1-NME2	6	0.1195	0.31706	0.954567	7940	4	-8.066	0.003479	0.0055191	0.957206	139	1	-8.066
KAT7	10	0.77134	0.93266	0.999996	19191	4	-6.8446	0.0035694	0.0069185	0.971643	140	1	-6.8446
CADPS2	12	0.10096	0.33861	0.959749	7253	7	-7.9939	0.0035975	0.0070883	0.971643	141	2	-7.9939
C1QTNF7	11	0.21204	0.52614	0.999996	10807	5	-7.6717	0.003676	0.0071253	0.971643	142	1	-7.6717
ATP10A	11	0.0053316	0.034103	0.563374	1199	6	-7.7767	0.0037217	0.0072166	0.971643	143	2	-7.7767
TAS1R3	10	0.17837	0.47046	0.999996	9890	4	-6.4946	0.003723	0.007187	0.971643	144	2	-6.4946
TSPYL5	11	0.21029	0.52357	0.999996	10754	5	-7.5928	0.0037334	0.0072395	0.971643	145	2	-7.5928
ABHD1	12	0.73023	0.92911	0.999996	18784	4	-6.7205	0.0037336	0.0073363	0.971643	146	2	-6.7205
EBF2	11	0.069847	0.25633	0.91435	5874	4	-6.4953	0.0037885	0.0073408	0.971643	147	2	-6.4953
MLL2	1	0.99614	0.9962	0.999996	21519	0	2.6949	0.0038598	0.0037984	0.957206	148	1	2.6949
DGKK	12	0.36344	0.7127	0.999996	14001	3	-5.4029	0.0038635	0.0075728	0.971643	149	2	-5.4029
CLDN15	12	0.036638	0.16384	0.827877	4016	7	-8.1889	0.0039006	0.0076426	0.971643	150	1	-8.1889
NonTargetingControlGuideForHuman_0883	2	0.30706	0.41747	0.999996	12922	1	-2.7601	0.0039265	0.0040467	0.957206	151	1	-2.7601
YY2	12	0.37827	0.72759	0.999996	14271	7	-7.7516	0.0039468	0.0077271	0.971643	152	2	-7.7516
C16orf90	11	0.60855	0.86857	0.999996	17486	5	-7.4468	0.0040254	0.007775	0.971643	153	1	-7.4468
ESRP1	12	0.0018403	0.013678	0.444681	571	10	-8.8501	0.0040639	0.0079362	0.971643	154	1	-8.8501
SPINT1	10	0.38748	0.71549	0.999996	14414	5	-7.5786	0.0040686	0.0078481	0.971643	155	1	-7.5786
TCEANC	9	0.061315	0.22015	0.887507	5426	6	-7.919	0.004072	0.007738	0.971643	156	2	-7.919
MAGEB4	12	0.019235	0.10141	0.741471	2724	6	-6.9098	0.0040801	0.007964	0.971643	157	2	-6.9098
SCFD2	12	0.050894	0.21002	0.877396	4885	6	-7.8685	0.0040891	0.0079814	0.971643	158	2	-7.8685
LYVE1	12	0.070078	0.26737	0.919976	5898	7	-8.4112	0.0041184	0.0080339	0.971643	159	1	-8.4112
EMR3	12	0.11112	0.3602	0.972475	7654	7	-8.0593	0.0041295	0.0080494	0.971643	160	2	-8.0593
MSANTD2	12	0.082099	0.29665	0.939751	6436	6	-7.9108	0.0041728	0.0081298	0.971643	161	1	-7.9108
LOC100287177	7	0.69408	0.86942	0.999996	18408	1	-6.7737	0.0041847	0.0068623	0.971643	162	1	-6.7737
VSIG4	12	0.0095493	0.056109	0.647785	1718	6	-7.614	0.0041928	0.0081681	0.971643	163	2	-7.614
POLR2H	8	0.52687	0.78859	0.999996	16375	3	-6.8813	0.0042004	0.0079467	0.971643	164	1	-6.8813
EPN3	11	0.37872	0.71204	0.999996	14285	4	-6.6432	0.0042251	0.0081526	0.971643	165	1	-6.6432
LY6G5B	12	0.098725	0.33381	0.958209	7164	6	-7.5285	0.0042273	0.0082311	0.971643	166	1	-7.5285
DYRK1B	11	0.45015	0.77241	0.999996	15328	3	-3.1411	0.0043226	0.0083211	0.971643	167	2	-3.1411
TSPAN6	11	0.38811	0.72025	0.999996	14426	4	-6.2288	0.0043647	0.0083905	0.971643	168	2	-6.2288
EFNB2	11	0.07718	0.27553	0.927228	6213	7	-7.8123	0.0043748	0.0084101	0.971643	169	1	-7.8123
SHC3	10	0.27339	0.59282	0.999996	12191	6	-7.9658	0.0043948	0.0084758	0.971643	170	2	-7.9658
CCDC144NL	10	0.62516	0.87457	0.999996	17698	3	-6.2276	0.0044025	0.0084886	0.971643	171	2	-6.2276
FAM46B	12	0.49587	0.81169	0.999996	15983	4	-7.2878	0.0044457	0.0086516	0.971643	172	2	-7.2878
EML5	12	0.046482	0.19605	0.867222	4613	9	-8.3138	0.0044504	0.0086607	0.971643	173	2	-8.3138
TMBIM4	11	0.78542	0.94357	0.999996	19320	3	-4.1265	0.0045051	0.0086507	0.971643	174	2	-4.1265
SP7	11	0.8752	0.97175	0.999996	20118	3	-7.0411	0.0045955	0.0088196	0.971643	175	2	-7.0411
SAMD13	12	0.21521	0.5432	0.999996	10890	6	-7.772	0.0046388	0.0089913	0.971643	176	2	-7.772
KCTD14	11	0.28501	0.62394	0.999996	12441	6	-7.7972	0.0046563	0.0089319	0.971643	177	2	-7.7972
OR52N5	12	0.0054982	0.035288	0.569127	1222	6	-8.1073	0.0047171	0.0091461	0.971643	178	1	-8.1073
CCDC137	11	0.75286	0.93363	0.999996	19013	3	-6.56	0.004724	0.0090598	0.971643	179	1	-6.56
GALNTL6	12	0.045528	0.19301	0.864522	4553	8	-8.5629	0.0048067	0.009331	0.971643	180	2	-8.5629
SEC23B	12	0.17917	0.49003	0.999996	9915	7	-7.8301	0.004826	0.0093638	0.971643	181	1	-7.8301
HERPUD2	12	0.086223	0.30598	0.945893	6618	5	-7.1819	0.0048649	0.0094424	0.971643	182	2	-7.1819
HSD3B7	11	0.021439	0.10557	0.750358	2915	9	-8.4681	0.0048737	0.0093355	0.971643	183	1	-8.4681
ZNF524	12	0.35809	0.70727	0.999996	13901	5	-7.1305	0.0049038	0.0095236	0.971643	184	2	-7.1305
MRI1	11	0.58307	0.85544	0.999996	17153	3	-6.4803	0.0049235	0.0094278	0.971643	185	2	-6.4803
MPC2	12	0.75848	0.93983	0.999996	19070	3	-7.3742	0.0049348	0.0095944	0.971643	186	1	-7.3742
PCGF2	12	0.22731	0.55863	0.999996	11184	6	-7.9756	0.0049892	0.0096875	0.971643	187	2	-7.9756
TBCEL	12	0.15475	0.44608	0.999996	9154	7	-8.3108	0.0050365	0.0097757	0.971643	188	2	-8.3108
TGIF2LY	12	0.10362	0.34433	0.962129	7362	7	-8.0251	0.0050436	0.0097857	0.971643	189	1	-8.0251
NSUN7	12	0.28757	0.63098	0.999996	12497	7	-7.8166	0.005098	0.009904	0.971643	190	1	-7.8166
NonTargetingControlGuideForHuman_0397	2	0.24478	0.37697	0.981761	11582	1	-3.2661	0.0051079	0.0052457	0.957206	191	1	-3.2661
GSPT2	12	0.49286	0.80966	0.999996	15937	5	-6.6311	0.0052068	0.010109	0.971643	192	1	-6.6311
KCNH1	11	0.27675	0.61573	0.999996	12266	5	-7.3402	0.0053539	0.010242	0.971643	193	2	-7.3402
GMNN	12	0.018491	0.098086	0.737034	2658	8	-8.7859	0.0054243	0.010515	0.971643	194	1	-8.7859
SERHL2	10	0.045024	0.18294	0.85116	4529	6	-7.9373	0.0054493	0.010425	0.971643	195	2	-7.9373
MAP4K2	10	0.90162	0.97363	0.999996	20349	3	-6.3656	0.0054706	0.010462	0.971643	196	2	-6.3656
CYP11B2	12	0.62669	0.889	0.999996	17713	5	-7.6995	0.0054787	0.010619	0.971643	197	1	-7.6995
ADAMTS13	12	0.7439	0.93434	0.999996	18930	4	-5.866	0.0054855	0.010632	0.971643	198	2	-5.866
HIST1H2BN	12	0.09546	0.32666	0.958209	7011	6	-7.4832	0.005533	0.010721	0.971643	199	1	-7.4832
SUGP2	10	0.61357	0.86803	0.999996	17549	3	-6.9764	0.0055774	0.010683	0.971643	200	2	-6.9764
FUNDC1	12	0.044624	0.19007	0.859639	4502	8	-8.5174	0.0055874	0.010824	0.971643	201	1	-8.5174
TMEM255B	11	0.32131	0.65915	0.999996	13215	6	-7.9143	0.0056215	0.010762	0.971643	202	1	-7.9143
LSM14A	11	0.12894	0.39135	0.991438	8260	3	-6.0789	0.005641	0.010792	0.971643	203	2	-6.0789
IL1RN	12	0.03717	0.16568	0.829554	4050	5	-6.9639	0.0056418	0.010918	0.971643	204	1	-6.9639
OR4C6	11	0.089164	0.30588	0.945893	6741	5	-6.4293	0.0056714	0.010852	0.971643	205	1	-6.4293
GPR112	12	0.32121	0.66848	0.999996	13212	7	-7.8789	0.0056962	0.011028	0.971643	206	1	-7.8789
C5orf51	12	0.15826	0.45258	0.999996	9276	7	-7.9518	0.0057505	0.011122	0.971643	207	1	-7.9518
CLDN22	12	0.97983	0.99608	0.999996	21191	3	-6.3383	0.0058049	0.011225	0.971643	208	1	-6.3383
GGA2	12	0.016439	0.088881	0.719064	2462	9	-8.1968	0.0058883	0.011391	0.971643	209	2	-8.1968
MCOLN2	12	0.94999	0.99014	0.999996	20827	2	-6.688	0.0059043	0.011419	0.971643	210	2	-6.688
BRAT1	9	0.98782	0.99408	0.999996	21336	1	-5.9247	0.0059073	0.010478	0.971643	211	1	-5.9247
GPR19	12	0.12333	0.38532	0.987704	8072	5	-7.49	0.0059136	0.011436	0.971643	212	1	-7.49
C6orf170	12	0.0027304	0.019531	0.491345	771	8	-8.915	0.005963	0.011529	0.971643	213	2	-8.915
UTY	12	0.3352	0.68337	0.999996	13471	6	-7.4623	0.005968	0.011538	0.971643	214	1	-7.4623
CCP110	8	0.10433	0.31097	0.947949	7387	5	-8.0684	0.0059778	0.0095903	0.971643	215	1	-8.0684
JTB	11	0.82966	0.95742	0.999996	19727	3	-6.8337	0.0059838	0.011447	0.971643	216	2	-6.8337
SPTLC3	12	0.65349	0.89967	0.999996	18002	5	-6.6211	0.0060223	0.011649	0.971643	217	1	-6.6211
SCO1	10	0.12657	0.3749	0.980418	8186	2	-3.8949	0.0060274	0.011508	0.971643	218	2	-3.8949
KIAA0100	10	0.31708	0.64358	0.999996	13123	2	-5.968	0.0060363	0.011526	0.971643	219	2	-5.968
MOB4	3	0.97175	0.97182	0.999996	21079	0	-2.847	0.0060677	0.0063948	0.971643	220	1	-2.847
SLC19A3	12	0.026412	0.12816	0.784278	3287	8	-8.5767	0.0060767	0.01175	0.971643	221	1	-8.5767
TCERG1	11	0.6692	0.89873	0.999996	18155	5	-5.8267	0.0061118	0.011672	0.971643	222	2	-5.8267
hsa-mir-520c	6	0.72423	0.86944	0.999996	18736	1	-6.1388	0.006119	0.0080549	0.971643	223	1	-6.1388
OR4N2	11	0.035922	0.15928	0.820355	3980	7	-8.4681	0.0061464	0.011735	0.971643	224	2	-8.4681
SLC9C1	12	0.094004	0.32344	0.956754	6947	4	-6.3442	0.0061516	0.011882	0.971643	225	2	-6.3442
hsa-mir-588	6	0.65573	0.84299	0.999996	18025	2	-6.821	0.0061733	0.0081046	0.971643	226	1	-6.821
GJA10	12	0.79752	0.95415	0.999996	19442	5	-5.3261	0.0061896	0.011946	0.971643	227	2	-5.3261
PTCD2	10	0.45767	0.76591	0.999996	15464	5	-7.2932	0.0061992	0.011825	0.971643	228	1	-7.2932
GLOD4	12	0.85568	0.96879	0.999996	19927	4	-6.2503	0.0062397	0.012021	0.971643	229	1	-6.2503
hsa-mir-554	8	0.70937	0.89061	0.999996	18570	3	-6.6628	0.0062677	0.0098624	0.971643	230	1	-6.6628
IL22	12	0.55252	0.84777	0.999996	16729	3	-6.902	0.0062934	0.012107	0.971643	231	2	-6.902
hsa-mir-5692a-1	7	0.6524	0.8467	0.999996	17997	1	-5.66	0.0063111	0.0088785	0.971643	232	1	-5.66
PIN1	9	0.39692	0.70424	0.999996	14544	4	-7.6607	0.006315	0.010866	0.971643	233	1	-7.6607
OTUD5	12	0.48773	0.80629	0.999996	15866	3	-6.7806	0.0063429	0.0122	0.971643	234	2	-6.7806
CCNT2	12	0.077562	0.28615	0.934437	6233	6	-7.9247	0.0063484	0.012208	0.971643	235	1	-7.9247
MYO3A	12	0.22999	0.56189	0.999996	11245	7	-7.9289	0.0063539	0.012219	0.971643	236	2	-7.9289
CCDC30	12	0.041355	0.17947	0.848005	4303	4	-6.7619	0.0063925	0.012283	0.971643	237	2	-6.7619
C1orf21	11	0.59756	0.86302	0.999996	17345	4	-6.3617	0.0064187	0.012234	0.971643	238	1	-6.3617
NDUFA10	12	0.79466	0.95314	0.999996	19418	5	-7.4043	0.0064368	0.012361	0.971643	239	2	-7.4043
MYO16	12	0.047026	0.19778	0.868573	4646	7	-8.6607	0.006457	0.01239	0.971643	240	1	-8.6607
TMPRSS4	12	0.37424	0.72361	0.999996	14195	6	-7.4626	0.0064923	0.012452	0.971643	241	2	-7.4626
HTT	12	0.18275	0.49617	0.999996	10039	8	-7.7964	0.0065113	0.012483	0.971643	242	1	-7.7964
USP39	10	0.21094	0.51443	0.999996	10771	6	-8.1244	0.0065162	0.012285	0.971643	243	1	-8.1244
ASPSCR1	11	0.31244	0.65074	0.999996	13023	4	-6.7472	0.0065183	0.012409	0.971643	244	1	-6.7472
MAGED2	12	0.71523	0.92345	0.999996	18637	3	-3.589	0.0065369	0.012531	0.971643	245	2	-3.589
TMED1	11	0.69665	0.91186	0.999996	18429	4	-5.3398	0.0065643	0.012496	0.971643	246	2	-5.3398
FADS2	12	0.44189	0.77538	0.999996	15211	6	-7.6138	0.0065657	0.012579	0.971643	247	1	-7.6138
GID4	11	0.23815	0.56393	0.999996	11431	6	-7.717	0.0065847	0.012536	0.971643	248	2	-7.717
IFNA13	1	0.99341	0.9934	0.999996	21445	0	1.952	0.0065878	0.0065523	0.971643	249	1	1.952
ZNF454	12	0.011647	0.066359	0.674507	1932	7	-8.5609	0.0065985	0.012641	0.971643	250	2	-8.5609
ACPT	11	0.45678	0.77776	0.999996	15438	6	-7.6696	0.0066179	0.012594	0.971643	251	1	-7.6696
CNGA3	12	0.1574	0.45098	0.999996	9250	8	-8.1078	0.00662	0.012679	0.971643	252	1	-8.1078
PHLDA2	11	0.48484	0.79981	0.999996	15830	4	-6.5771	0.0066206	0.012599	0.971643	253	2	-6.5771
hsa-mir-520a	8	0.21001	0.48555	0.999996	10747	2	-6.9129	0.0066662	0.010224	0.971643	254	1	-6.9129
B4GALT1	12	0.062682	0.24566	0.910013	5496	5	-7.0519	0.0066743	0.012777	0.971643	255	1	-7.0519
APBB1	11	0.33568	0.67276	0.999996	13484	2	-7.1012	0.0067175	0.012772	0.971643	256	1	-7.1012
RDM1	12	0.59302	0.87211	0.999996	17285	4	-6.7075	0.006728	0.012863	0.971643	257	2	-6.7075
NMS	12	0.14629	0.4302	0.999996	8863	7	-8.2498	0.0067286	0.012864	0.971643	258	1	-8.2498
SAMD8	12	0.02382	0.11866	0.773719	3087	9	-8.4691	0.0067337	0.012873	0.971643	259	2	-8.4691
OR13J1	10	0.99194	0.99677	0.999996	21414	1	-5.5965	0.0067878	0.012531	0.971643	260	1	-5.5965
PLAC8	10	0.80117	0.94456	0.999996	19474	3	-6.1134	0.0068331	0.012571	0.971643	261	1	-6.1134
LPPR3	12	0.013005	0.072825	0.685798	2098	8	-8.2325	0.0068372	0.013058	0.971643	262	1	-8.2325
MTMR4	12	0.72673	0.92779	0.999996	18757	5	-6.9548	0.0069561	0.013267	0.971643	263	2	-6.9548
GAS1	11	0.68864	0.90805	0.999996	18345	2	-6.7219	0.0069664	0.01321	0.971643	264	1	-6.7219
FNDC8	12	0.47273	0.79625	0.999996	15663	3	-5.2729	0.0069676	0.013288	0.971643	265	2	-5.2729
hsa-mir-548b	8	0.11172	0.32681	0.958209	7675	5	-8.0304	0.0070283	0.010553	0.971643	266	1	-8.0304
ZNF236	12	0.32979	0.67761	0.999996	13375	6	-7.772	0.0070545	0.013443	0.971643	267	1	-7.772
KIAA1984	12	0.39608	0.74282	0.999996	14528	5	-7.1407	0.0070946	0.013513	0.971643	268	2	-7.1407
SYNGR2	7	0.083204	0.25397	0.9135	6488	4	-8.3361	0.0071035	0.00962	0.971643	269	1	-8.3361
RABL2A	11	0.47061	0.78874	0.999996	15629	4	-6.1149	0.0071157	0.01348	0.971643	270	1	-6.1149
SHQ1	10	0.92253	0.9796	0.999996	20559	3	-6.4552	0.0071952	0.012893	0.971643	271	1	-6.4552
TMEM202	10	0.04652	0.1878	0.85706	4616	4	-6.7571	0.0073309	0.013019	0.971643	272	1	-6.7571
PODNL1	12	0.44721	0.779	0.999996	15285	6	-6.6566	0.0073519	0.013995	0.971643	273	2	-6.6566
CBX8	11	0.81715	0.95348	0.999996	19613	3	-6.1689	0.0073646	0.013924	0.971643	274	1	-6.1689
LAMB2	11	0.2684	0.60544	0.999996	12092	5	-7.5458	0.0074143	0.014024	0.971643	275	1	-7.5458
C10orf95	12	0.04191	0.1813	0.849527	4332	2	-6.3811	0.0074888	0.01426	0.971643	276	1	-6.3811
RSPO1	12	0.3352	0.68337	0.999996	13470	6	-7.246	0.0075178	0.014312	0.971643	277	2	-7.246
FUT4	12	0.43131	0.76803	0.999996	15041	6	-6.8523	0.007543	0.014352	0.971643	278	1	-6.8523
KTN1	11	0.14612	0.42116	0.999996	8851	7	-7.9695	0.0075467	0.014264	0.971643	279	2	-7.9695
ZNF264	9	0.15455	0.41228	0.999357	9147	5	-8.3903	0.0075778	0.012021	0.971643	280	1	-8.3903
RUNX1	10	0.56563	0.83825	0.999996	16918	1	-6.1149	0.0076023	0.01327	0.971643	281	1	-6.1149
MAMDC2	12	0.0091158	0.053942	0.642876	1662	4	-7.0008	0.0076133	0.014476	0.971643	282	2	-7.0008
SELO	12	0.37533	0.7247	0.999996	14211	7	-7.7356	0.0076516	0.01455	0.971643	283	1	-7.7356
C9orf142	11	0.53007	0.82763	0.999996	16422	5	-7.6224	0.0076631	0.014461	0.971643	284	1	-7.6224
FAM160B1	12	0.17073	0.47514	0.999996	9655	6	-7.871	0.0077058	0.014637	0.971643	285	1	-7.871
ARHGAP9	10	0.097081	0.31306	0.950848	7085	4	-7.4462	0.007738	0.013393	0.971643	286	1	-7.4462
SIRPB2	12	0.22793	0.55937	0.999996	11197	7	-7.9735	0.0077517	0.014723	0.971643	287	2	-7.9735
ERCC1	12	0.20674	0.53215	0.999996	10667	6	-7.5083	0.0077638	0.01475	0.971643	288	2	-7.5083
TAS2R31	12	0.63366	0.89181	0.999996	17772	5	-6.8866	0.0078243	0.014863	0.971643	289	2	-6.8866
DNAJB12	10	0.83916	0.95788	0.999996	19799	3	-6.7345	0.0078737	0.013517	0.971643	290	1	-6.7345
TCEAL4	12	0.5873	0.86877	0.999996	17206	5	-6.9278	0.0079217	0.015032	0.971643	291	2	-6.9278
LRP6	12	0.025419	0.12453	0.781581	3212	5	-7.2085	0.0079229	0.015033	0.971643	292	2	-7.2085
IGSF22	12	0.33046	0.67835	0.999996	13387	7	-7.8799	0.00794	0.015062	0.971643	293	2	-7.8799
CCDC28A	12	0.65926	0.9019	0.999996	18051	5	-7.2594	0.0080441	0.015259	0.971643	294	2	-7.2594
PARD6G	12	0.3363	0.68454	0.999996	13491	6	-7.5755	0.0080687	0.015305	0.971643	295	2	-7.5755
MCMDC2	10	0.83916	0.95788	0.999996	19798	3	-7.335	0.0081449	0.013742	0.971643	296	1	-7.335
NFAT5	12	0.029155	0.13788	0.798914	3495	8	-8.6568	0.0081922	0.015535	0.971643	297	2	-8.6568
TMEM203	12	0.28571	0.62881	0.999996	12453	6	-7.6812	0.0082484	0.015632	0.971643	298	1	-7.6812
HSPA14	11	0.97148	0.99359	0.999996	21075	2	-6.6432	0.0082599	0.015092	0.971643	299	1	-6.6432
TAS2R7	12	0.4778	0.79968	0.999996	15721	5	-6.838	0.0083026	0.015729	0.971643	300	1	-6.838
TMEM2	11	0.00066597	0.0053119	0.336535	304	7	-9.1747	0.0083096	0.015133	0.971643	301	1	-9.1747
MAP3K6	12	0.13467	0.40761	0.999165	8457	6	-7.9537	0.0083853	0.015897	0.971643	302	2	-7.9537
RHOXF2	9	0.30744	0.6199	0.999996	12930	3	-6.4902	0.0083917	0.012775	0.971643	303	1	-6.4902
CPZ	12	0.13988	0.41786	0.999996	8639	3	-6.7381	0.0084653	0.016045	0.971643	304	1	-6.7381
RGS6	12	0.17818	0.4883	0.999996	9879	6	-7.0856	0.0085195	0.016139	0.971643	305	1	-7.0856
C7orf31	12	0.08752	0.30894	0.946952	6680	7	-8.0052	0.0085678	0.016224	0.971643	306	2	-8.0052
CCDC115	12	0.71073	0.92179	0.999996	18584	4	-7.2542	0.0085737	0.016237	0.971643	307	1	-7.2542
NonTargetingControlGuideForHuman_0056	2	0.42891	0.49415	0.999996	14994	1	-3.1555	0.008648	0.0087502	0.971643	308	1	-3.1555
MTHFR	12	0.013218	0.073861	0.687155	2121	7	-8.8476	0.0086822	0.016442	0.971643	309	1	-8.8476
EZH2	12	0.29568	0.64023	0.999996	12664	5	-6.942	0.0087364	0.016538	0.971643	310	1	-6.942
HTR4	12	0.22641	0.55751	0.999996	11165	7	-7.931	0.0087457	0.016556	0.971643	311	2	-7.931
GRPEL1	6	0.60274	0.80575	0.999996	17412	2	-5.033	0.0087531	0.010556	0.971643	312	1	-5.033
WNT11	12	0.58109	0.86505	0.999996	17128	6	-7.1374	0.0087649	0.016594	0.971643	313	2	-7.1374
ARHGEF40	12	0.49852	0.8134	0.999996	16023	4	-7.218	0.0088033	0.016665	0.971643	314	2	-7.218
CMTM5	12	0.45759	0.78608	0.999996	15458	6	-7.7325	0.0088448	0.01674	0.971643	315	1	-7.7325
CST6	11	0.099055	0.33007	0.958209	7177	4	-6.4717	0.0088564	0.015632	0.971643	316	1	-6.4717
DHCR7	12	0.080312	0.29249	0.936094	6363	7	-8.4314	0.0088867	0.016816	0.971643	317	2	-8.4314
FCRL5	12	0.016551	0.089395	0.720846	2476	6	-7.6689	0.008899	0.016834	0.971643	318	1	-7.6689
hsa-mir-6510	5	0.99958	0.99958	0.999996	21649	0	-2.6421	0.0089059	0.010087	0.971643	319	1	-2.6421
NonTargetingControlGuideForHuman_0620	2	0.74481	0.74478	0.999996	18941	1	-2.5012	0.0089745	0.0090643	0.971643	320	1	-2.5012
hsa-mir-7515	5	0.39577	0.62598	0.999996	14522	3	-7.6072	0.0089963	0.010168	0.971643	321	1	-7.6072
ACTN4	12	0.127	0.39258	0.9922	8196	5	-6.963	0.0090741	0.017144	0.971643	322	2	-6.963
GATA6	10	0.70375	0.90572	0.999996	18509	3	-6.6268	0.0090939	0.014631	0.971643	323	1	-6.6268
SEC62	12	0.098279	0.33285	0.958209	7133	8	-8.3376	0.0091783	0.01733	0.971643	324	2	-8.3376
GRIK1	12	0.83437	0.96373	0.999996	19757	3	-6.6973	0.0092242	0.017415	0.971643	325	1	-6.6973
ATL3	12	0.03567	0.16054	0.821695	3964	7	-8.5028	0.0092502	0.017463	0.971643	326	2	-8.5028
hsa-mir-194-1	7	0.73705	0.89318	0.999996	18861	2	-7.5948	0.0093194	0.011697	0.971643	327	1	-7.5948
MBOAT2	12	0.10324	0.34352	0.961794	7349	6	-7.8577	0.0093326	0.017545	0.971643	328	1	-7.8577
STX6	11	0.0080549	0.047397	0.618708	1539	7	-9.0834	0.0093532	0.016069	0.971643	329	1	-9.0834
EMC1	8	0.99636	0.99635	0.999996	21525	0	-5.5693	0.0094157	0.012789	0.971643	330	1	-5.5693
VPS4B	12	0.56712	0.85668	0.999996	16944	4	-7.0372	0.0094951	0.017682	0.971643	331	1	-7.0372
OR11A1	10	0.34033	0.66921	0.999996	13570	4	-7.3128	0.0095004	0.01501	0.971643	332	1	-7.3128
OTUD7B	8	0.51418	0.77978	0.999996	16221	3	-6.4592	0.0095602	0.012937	0.971643	333	1	-6.4592
AUP1	12	0.033349	0.15258	0.817019	3794	8	-8.4587	0.0096035	0.017789	0.971643	334	1	-8.4587
C2orf27A	6	0.81991	0.91128	0.999996	19641	1	-5.6087	0.0096751	0.011435	0.971643	335	1	-5.6087
MESDC1	9	0.70966	0.9021	0.999996	18572	2	-6.0108	0.0096928	0.013953	0.971643	336	1	-6.0108
C17orf85	11	0.06135	0.23332	0.896961	5431	6	-8.6323	0.0097009	0.016386	0.971643	337	1	-8.6323
PEBP1	11	0.14198	0.41408	0.999996	8704	5	-7.2985	0.0097505	0.016431	0.971643	338	1	-7.2985
GDF2	12	0.29969	0.64475	0.999996	12754	7	-7.8708	0.0098743	0.01803	0.971643	339	1	-7.8708
FSTL3	12	0.26848	0.60883	0.999996	12094	5	-6.6333	0.0099284	0.018077	0.971643	340	1	-6.6333
hsa-mir-4701	7	0.97726	0.98302	0.999996	21146	1	-5.9489	0.010015	0.012388	0.971643	341	1	-5.9489
OR51B5	12	0.4931	0.80983	0.999996	15944	6	-7.5119	0.010037	0.01818	0.971643	342	1	-7.5119
hsa-mir-3181	8	0.6571	0.86975	0.999996	18036	2	-6.5697	0.010066	0.013372	0.971643	343	1	-6.5697
PSMD3	7	0.91146	0.96077	0.999996	20454	2	-5.8267	0.010078	0.012451	0.971643	344	1	-5.8267
TMPRSS13	11	0.080909	0.28514	0.934437	6386	8	-8.1154	0.010098	0.016743	0.971643	345	1	-8.1154
KXD1	12	0.24397	0.5793	0.999996	11565	5	-7.4417	0.010145	0.018271	0.971643	346	1	-7.4417
BCL10	10	0.10975	0.34032	0.960602	7598	7	-8.065	0.010223	0.015677	0.971643	347	1	-8.065
SYCN	12	0.69731	0.91664	0.999996	18438	4	-5.9286	0.010253	0.01837	0.971643	348	1	-5.9286
PCDHAC2	4	0.45499	0.63647	0.999996	15407	1	-3.2771	0.01028	0.010848	0.971643	349	1	-3.2771
CDKN2B	9	0.89284	0.96834	0.999996	20276	2	-6.2354	0.010302	0.014517	0.971643	350	1	-6.2354
ZC4H2	12	0.045189	0.19191	0.864273	4532	6	-7.1635	0.010307	0.018421	0.971643	351	1	-7.1635
PKLR	12	0.83495	0.96388	0.999996	19763	4	-6.8657	0.010362	0.018471	0.971643	352	1	-6.8657
CSF1R	12	0.096138	0.32818	0.958209	7038	7	-8.073	0.010416	0.018511	0.971643	353	1	-8.073
TPCN1	12	0.018209	0.096823	0.736858	2620	9	-8.4577	0.01047	0.018561	0.971643	354	1	-8.4577
QARS	9	0.35008	0.6612	0.999996	13748	4	-6.455	0.010505	0.014709	0.971643	355	1	-6.455
RPL7L1	7	0.63462	0.83704	0.999996	17789	2	-7.5948	0.01052	0.012868	0.971643	356	1	-7.5948
SLC10A7	11	0.42784	0.75427	0.999996	14983	4	-6.6678	0.010545	0.017129	0.971643	357	1	-6.6678
PRR24	11	0.99728	0.99865	0.999996	21552	1	-6.2059	0.010594	0.017174	0.971643	358	1	-6.2059
ALDH16A1	10	0.91766	0.97814	0.999996	20505	3	-6.3333	0.010674	0.016101	0.971643	359	1	-6.3333
ADRA2C	12	0.69247	0.91477	0.999996	18382	5	-7.367	0.010686	0.018743	0.971643	360	1	-7.367
RGS20	11	0.97599	0.99424	0.999996	21133	2	-5.6151	0.010694	0.017263	0.971643	361	1	-5.6151
BCL6	10	0.15599	0.43211	0.999996	9197	7	-7.9696	0.010719	0.01614	0.971643	362	1	-7.9696
IGSF6	12	0.0841	0.30113	0.944202	6517	7	-8.1654	0.01074	0.018791	0.971643	363	1	-8.1654
KRT25	11	0.17154	0.46333	0.999996	9670	6	-8.0959	0.010793	0.017355	0.971643	364	1	-8.0959
DPCR1	12	0.19849	0.52127	0.999996	10469	4	-6.4704	0.010849	0.018885	0.971643	365	1	-6.4704
TRIM31	11	0.045505	0.18824	0.857529	4552	7	-7.7654	0.010892	0.017442	0.971643	366	1	-7.7654
SHISA8	12	0.11353	0.36522	0.974424	7748	6	-7.641	0.010957	0.01897	0.971643	367	1	-7.641
SLC22A25	10	0.69188	0.901	0.999996	18378	3	-6.1573	0.011035	0.016431	0.971643	368	1	-6.1573
GPX8	11	0.64169	0.88516	0.999996	17866	4	-7.3678	0.011041	0.017567	0.971643	369	1	-7.3678
CCDC82	12	0.0030008	0.021307	0.504978	812	8	-9.2042	0.011065	0.019066	0.971643	370	1	-9.2042
NonTargetingControlGuideForHuman_0047	2	0.52287	0.55935	0.999996	16320	1	-3.1778	0.011095	0.01117	0.971643	371	1	-3.1778
TTC16	12	0.19754	0.51999	0.999996	10443	7	-7.9617	0.011119	0.019127	0.971643	372	1	-7.9617
MICU1	10	0.72301	0.9134	0.999996	18714	4	-4.7117	0.011215	0.016571	0.971643	373	1	-4.7117
ZNF562	12	0.39894	0.74488	0.999996	14562	6	-7.6125	0.011227	0.01923	0.971643	374	1	-7.6125
hsa-mir-142	7	0.007435	0.037701	0.579841	1462	4	-7.6753	0.011247	0.01354	0.971643	375	1	-7.6753
ETS2	12	0.96232	0.99234	0.999996	20973	3	-5.5933	0.011336	0.01933	0.971643	376	1	-5.5933
C2orf53	6	0.61919	0.81745	0.999996	17615	1	-6.3185	0.011354	0.013013	0.971643	377	1	-6.3185
HJURP	9	0.031381	0.13215	0.789231	3650	2	-5.66	0.011358	0.015494	0.971643	378	1	-5.66
SLC35E4	11	0.42334	0.75048	0.999996	14909	5	-7.654	0.011388	0.01787	0.971643	379	1	-7.654
hsa-mir-6818	8	0.91474	0.96795	0.999996	20485	1	-7.1553	0.011401	0.014614	0.971643	380	1	-7.1553
PTCH1	12	0.37331	0.72268	0.999996	14180	7	-7.5307	0.011444	0.019418	0.971643	381	1	-7.5307
RRM2	10	0.88395	0.96899	0.999996	20194	3	-6.6725	0.011485	0.016811	0.971643	382	1	-6.6725
DEFB108B	10	0.1919	0.48901	0.999996	10305	6	-7.9915	0.011575	0.016893	0.971643	383	1	-7.9915
C10orf114	12	0.66178	0.90286	0.999996	18074	5	-7.3395	0.011606	0.01956	0.971643	384	1	-7.3395
C4orf29	11	0.20003	0.50809	0.999996	10501	7	-7.9767	0.011636	0.018091	0.971643	385	1	-7.9767
CCDC88B	12	0.73618	0.93136	0.999996	18853	4	-6.9459	0.011714	0.019652	0.971643	386	1	-6.9459
SLC35A1	12	0.37965	0.72895	0.999996	14302	6	-7.6891	0.011822	0.019752	0.971643	387	1	-7.6891
XKR9	12	0.011001	0.063252	0.667978	1869	8	-8.3018	0.01193	0.019831	0.971643	388	1	-8.3018
GRM5	11	0.061181	0.23284	0.896704	5419	5	-7.6086	0.011933	0.018361	0.971643	389	1	-7.6086
NonTargetingControlGuideForHuman_0913	2	0.12874	0.21378	0.880212	8246	1	-4.0675	0.011946	0.012017	0.971643	390	1	-4.0675
DPP10	12	0.0081179	0.04885	0.622006	1548	7	-8.4859	0.011984	0.019882	0.971643	391	1	-8.4859
RBM20	11	0.55343	0.83994	0.999996	16751	2	-6.794	0.012032	0.018448	0.971643	392	1	-6.794
TMEM59L	11	0.99157	0.99735	0.999996	21408	2	-7.0556	0.012082	0.018495	0.971643	393	1	-7.0556
TMEM182	12	0.13109	0.40062	0.995638	8339	7	-7.8587	0.012092	0.019981	0.971643	394	1	-7.8587
hsa-mir-7114	3	0.86307	0.86339	0.999996	19993	1	-6.5883	0.012124	0.012251	0.971643	395	1	-6.5883
NKAIN1	11	0.68864	0.90806	0.999996	18347	5	-6.7687	0.01228	0.018677	0.971643	396	1	-6.7687
CPB1	10	0.31282	0.63879	0.999996	13029	5	-7.8419	0.012386	0.017621	0.971643	397	1	-7.8419
MMP7	11	0.03606	0.1597	0.820355	3985	7	-8.1753	0.012428	0.018803	0.971643	398	1	-8.1753
ADAMTS2	12	0.058426	0.23311	0.896754	5279	8	-8.5661	0.012471	0.020319	0.971643	399	1	-8.5661
RABGGTA	10	0.94629	0.98674	0.999996	20787	2	-6.6069	0.012522	0.01774	0.971643	400	1	-6.6069
TMOD2	12	0.21277	0.54001	0.999996	10825	6	-7.8059	0.012525	0.02037	0.971643	401	1	-7.8059
SLC7A11	12	0.031757	0.14699	0.810071	3679	7	-8.2981	0.012579	0.020423	0.971643	402	1	-8.2981
FAM86C1	6	0.39591	0.65557	0.999996	14523	2	-6.7927	0.012626	0.014211	0.971643	403	1	-6.7927
C2orf57	12	0.62264	0.8874	0.999996	17672	3	-4.5497	0.012633	0.020467	0.971643	404	1	-4.5497
C2orf50	11	0.97543	0.99415	0.999996	21129	2	-5.3294	0.012676	0.019021	0.971643	405	1	-5.3294
MFRP	8	0.4953	0.76659	0.999996	15974	3	-5.6855	0.012735	0.015849	0.971643	406	1	-5.6855
NonTargetingControlGuideForHuman_0541	2	0.37481	0.45922	0.999996	14199	1	-3.5086	0.012788	0.012822	0.971643	407	1	-3.5086
EXOC7	11	0.33548	0.67257	0.999996	13481	5	-6.7737	0.012874	0.019195	0.971643	408	1	-6.7737
CAB39	12	0.80905	0.95791	0.999996	19548	3	-7.0838	0.012957	0.020754	0.971643	409	1	-7.0838
DNAJC21	12	0.26363	0.60307	0.999996	11992	6	-7.8707	0.013065	0.020845	0.971643	410	1	-7.8707
FSD1L	11	0.75511	0.93431	0.999996	19040	3	-6.5638	0.013072	0.019382	0.971643	411	1	-6.5638
OR7C2	11	0.051636	0.20606	0.873641	4919	7	-7.8757	0.013221	0.019515	0.971643	412	1	-7.8757
NonTargetingControlGuideForHuman_0461	2	0.064137	0.1125	0.763332	5574	1	-4.1706	0.01325	0.013283	0.971643	413	1	-4.1706
EIF4G2	12	0.4346	0.77033	0.999996	15098	4	-6.7188	0.013281	0.021025	0.971643	414	1	-6.7188
IRF8	11	0.18442	0.48378	0.999996	10097	5	-7.3405	0.01332	0.019615	0.971643	415	1	-7.3405
C3orf43	12	0.25424	0.59181	0.999996	11782	7	-7.9239	0.013335	0.021071	0.971643	416	1	-7.9239
CACNA2D2	11	0.22712	0.54825	0.999996	11182	5	-7.6607	0.013419	0.019699	0.971643	417	1	-7.6607
hsa-mir-587	6	0.094531	0.2688	0.922072	6968	5	-8.6338	0.013491	0.015019	0.971643	418	1	-8.6338
EIF5AL1	9	0.079605	0.26847	0.921542	6331	5	-8.6348	0.013587	0.017495	0.971643	419	1	-8.6348
RFX8	12	0.029365	0.13859	0.800166	3510	7	-8.0032	0.013659	0.021349	0.971643	420	1	-8.0032
FKBP2	11	0.96933	0.99331	0.999996	21051	2	-5.9247	0.013666	0.019938	0.971643	421	1	-5.9247
NonTargetingControlGuideForHuman_0501	2	0.57882	0.60113	0.999996	17098	1	-3.3642	0.013747	0.013792	0.971643	422	1	-3.3642
MOCS3	8	0.58595	0.82857	0.999996	17195	3	-5.4907	0.013779	0.016826	0.971643	423	1	-5.4907
NDUFA13	10	0.70386	0.90577	0.999996	18513	3	-6.6074	0.014006	0.019042	0.971643	424	1	-6.6074
RSPH4A	11	0.084212	0.29341	0.936444	6519	3	-6.5866	0.014012	0.020254	0.971643	425	1	-6.5866
MLL5	12	0.15226	0.44152	0.999996	9071	6	-7.5868	0.014144	0.02182	0.971643	426	1	-7.5868
SPAG1	12	0.32786	0.67562	0.999996	13335	7	-7.7189	0.014198	0.021868	0.971643	427	1	-7.7189
CSPP1	11	0.027113	0.12807	0.784278	3346	6	-7.7148	0.01421	0.020433	0.971643	428	1	-7.7148
PSMD2	11	0.99827	0.99891	0.999996	21583	1	-6.0005	0.014309	0.020524	0.971643	429	1	-6.0005
PI15	12	0.012229	0.069161	0.678037	2005	10	-8.4601	0.01436	0.022012	0.971643	430	1	-8.4601
CSH1	12	0.22289	0.55306	0.999996	11069	4	-7.1445	0.014468	0.022106	0.971643	431	1	-7.1445
NXT2	11	0.28111	0.62013	0.999996	12350	6	-8.0149	0.014507	0.020704	0.971643	432	1	-8.0149
MRGBP	11	0.1049	0.34386	0.961807	7409	5	-7.4078	0.014556	0.020746	0.971643	433	1	-7.4078
CTDSP1	12	0.011584	0.066057	0.674507	1923	9	-8.2365	0.014576	0.022197	0.971643	434	1	-8.2365
PCDHA1	11	0.48919	0.80318	0.999996	15883	3	-7.7217	0.014705	0.020897	0.971643	435	1	-7.7217
KCTD18	12	0.37928	0.72857	0.999996	14295	5	-7.1798	0.014737	0.022332	0.971643	436	1	-7.1798
BNIP3L	11	0.01939	0.097252	0.736858	2736	8	-8.4554	0.014754	0.020937	0.971643	437	1	-8.4554
SLC44A2	12	0.0097614	0.057144	0.650263	1743	8	-8.8881	0.014791	0.022373	0.971643	438	1	-8.8881
MT1B	11	0.12308	0.3809	0.985384	8063	5	-7.428	0.014853	0.021024	0.971643	439	1	-7.428
hsa-mir-3156-2	2	0.95463	0.95482	0.999996	20870	0	-1.8645	0.01495	0.014942	0.971643	440	1	-1.8645
SLC12A1	11	0.19407	0.49889	0.999996	10371	6	-7.918	0.014952	0.021111	0.971643	441	1	-7.918
ZNF44	12	0.48267	0.80292	0.999996	15790	5	-6.8705	0.014953	0.022519	0.971643	442	1	-6.8705
ZC2HC1C	11	0.997	0.9986	0.999996	21546	1	-5.367	0.01505	0.021207	0.971643	443	1	-5.367
SND1	12	0.23101	0.56318	0.999996	11275	7	-7.9148	0.015169	0.022705	0.971643	444	1	-7.9148
TM2D3	11	0.026384	0.12527	0.781581	3282	8	-8.5774	0.015199	0.021332	0.971643	445	1	-8.5774
BEX2	12	0.54677	0.84413	0.999996	16661	6	-7.4915	0.015223	0.022762	0.971643	446	1	-7.4915
CD3EAP	8	0.88238	0.95927	0.999996	20181	2	-6.0391	0.015326	0.01831	0.971643	447	1	-6.0391
EGR1	12	0.20144	0.52512	0.999996	10536	4	-6.8123	0.01533	0.022852	0.971643	448	1	-6.8123
UGDH	11	0.014165	0.075019	0.689005	2224	7	-8.7988	0.015347	0.02147	0.971643	449	1	-8.7988
TCP10	12	0.43571	0.77109	0.999996	15114	5	-6.0044	0.015384	0.022896	0.971643	450	1	-6.0044
SBSPON	12	0.44416	0.77692	0.999996	15243	5	-6.3549	0.015438	0.022944	0.971643	451	1	-6.3549
YWHAH	9	0.27688	0.58932	0.999996	12267	4	-7.0205	0.015448	0.019127	0.971643	452	1	-7.0205
hsa-mir-7974	8	0.056605	0.19928	0.868653	5183	2	-6.6868	0.01547	0.018454	0.971643	453	1	-6.6868
HSD17B12	11	0.15189	0.43092	0.999996	9065	5	-7.6086	0.015495	0.021593	0.971643	454	1	-7.6086
B3GNT7	11	0.56792	0.84756	0.999996	16955	5	-7.5695	0.015544	0.021642	0.971643	455	1	-7.5695
RYR2	12	0.3833	0.73255	0.999996	14351	4	-6.3532	0.015654	0.02314	0.971643	456	1	-6.3532
CCL20	12	0.024959	0.12285	0.780363	3174	7	-7.8558	0.015707	0.02319	0.971643	457	1	-7.8558
GALC	12	0.02894	0.13711	0.798914	3474	7	-8.3053	0.015761	0.023243	0.971643	458	1	-8.3053
NonTargetingControlGuideForHuman_0273	2	0.97812	0.97827	0.999996	21162	0	-1.3927	0.015809	0.015831	0.971643	459	1	-1.3927
JAG2	9	0.44566	0.74679	0.999996	15271	5	-7.7404	0.015812	0.019453	0.971643	460	1	-7.7404
TTC13	11	0.39436	0.72574	0.999996	14506	4	-4.9273	0.015939	0.021975	0.971643	461	1	-4.9273
ZSWIM8	12	0.79069	0.95165	0.999996	19377	4	-6.905	0.015977	0.023436	0.971643	462	1	-6.905
OR6C76	11	0.62055	0.87463	0.999996	17632	4	-6.5051	0.016088	0.022114	0.971643	463	1	-6.5051
SYNE2	12	0.075361	0.28105	0.932148	6130	5	-7.2207	0.016246	0.023659	0.971643	464	1	-7.2207
BIK	8	0.99628	0.99627	0.999996	21524	0	-6.2727	0.016332	0.019273	0.971643	465	1	-6.2727
hsa-mir-6511a-1	6	0.63409	0.82785	0.999996	17784	1	-3.8337	0.016351	0.017721	0.971643	466	1	-3.8337
VTI1B	12	0.081253	0.29466	0.937307	6398	6	-8.1548	0.016354	0.023752	0.971643	467	1	-8.1548
CNTD1	11	0.041255	0.17554	0.841732	4298	6	-7.753	0.016433	0.022426	0.971643	468	1	-7.753
TPBGL	12	0.18075	0.49272	0.999996	9971	8	-7.988	0.016461	0.023855	0.971643	469	1	-7.988
PAQR6	12	0.44558	0.7779	0.999996	15269	6	-7.4676	0.016515	0.023909	0.971643	470	1	-7.4676
hsa-mir-498	8	0.20046	0.47276	0.999996	10514	5	-8.1853	0.016584	0.019509	0.971643	471	1	-8.1853
TNFRSF4	12	0.38539	0.73456	0.999996	14383	4	-6.8978	0.016623	0.024001	0.971643	472	1	-6.8978
TOMM5	12	0.99907	0.99938	0.999996	21618	1	-6.7033	0.016677	0.024056	0.971643	473	1	-6.7033
ZNF701	8	0.054695	0.19446	0.864522	5079	4	-7.8688	0.016691	0.019608	0.971643	474	1	-7.8688
PIP5K1A	8	0.58947	0.83091	0.999996	17239	3	-7.3492	0.016763	0.019675	0.971643	475	1	-7.3492
NR1D1	11	0.93566	0.98519	0.999996	20697	3	-6.4776	0.016778	0.022726	0.971643	476	1	-6.4776
SPC25	11	0.6633	0.89586	0.999996	18094	5	-6.8985	0.016877	0.022814	0.971643	477	1	-6.8985
CT45A4	2	0.20636	0.32532	0.957122	10658	1	-3.8912	0.01692	0.016904	0.971643	478	1	-3.8912
NLRP9	12	0.5165	0.82511	0.999996	16253	4	-6.5122	0.016999	0.024363	0.971643	479	1	-6.5122
FAM127C	9	0.79975	0.93686	0.999996	19467	3	-6.8531	0.017024	0.020611	0.971643	480	1	-6.8531
MARCKSL1	11	0.92808	0.98352	0.999996	20617	3	-5.684	0.017025	0.022946	0.971643	481	1	-5.684
HMGB1	7	0.88207	0.94859	0.999996	20180	1	-6.5749	0.017042	0.018962	0.971643	482	1	-6.5749
TAF13	8	0.78384	0.92147	0.999996	19307	1	-7.0793	0.01705	0.019944	0.971643	483	1	-7.0793
C9orf135	12	0.051142	0.21079	0.878114	4896	7	-8.3756	0.017161	0.024501	0.971643	484	1	-8.3756
NLN	11	0.31944	0.65738	0.999996	13176	6	-7.8947	0.017222	0.023135	0.971643	485	1	-7.8947
NonTargetingControlGuideForHuman_0044	2	0.30878	0.4185	0.999996	12952	1	-3.7964	0.017254	0.017229	0.971643	486	1	-3.7964
FAM200B	12	0.11176	0.36149	0.972475	7677	8	-8.1493	0.017268	0.024598	0.971643	487	1	-8.1493
NTNG1	11	0.099055	0.33007	0.958209	7178	5	-5.5688	0.017272	0.023184	0.971643	488	1	-5.5688
SULT1E1	12	0.067677	0.26035	0.915854	5755	5	-6.8079	0.017322	0.024641	0.971643	489	1	-6.8079
KCTD11	11	0.74755	0.93202	0.999996	18961	4	-7.2258	0.01742	0.023323	0.971643	490	1	-7.2258
SREBF1	12	0.50286	0.81621	0.999996	16094	4	-6.6086	0.017483	0.024795	0.971643	491	1	-6.6086
NonTargetingControlGuideForHuman_0106	2	0.25838	0.3887	0.989584	11889	1	-3.9049	0.017516	0.017482	0.971643	492	1	-3.9049
SARNP	11	0.78129	0.94229	0.999996	19287	3	-6.6961	0.017518	0.023406	0.971643	493	1	-6.6961
NonTargetingControlGuideForHuman_0286	2	0.08275	0.14264	0.806529	6474	1	-4.3156	0.017579	0.01754	0.971643	494	1	-4.3156
SSR3	12	0.17944	0.49049	0.999996	9924	8	-7.8919	0.017591	0.024888	0.971643	495	1	-7.8919
NonTargetingControlGuideForHuman_0787	2	0.69423	0.69685	0.999996	18412	1	-3.1184	0.017615	0.017581	0.971643	496	1	-3.1184
PMVK	12	0.40471	0.74898	0.999996	14634	4	-6.1081	0.017645	0.024934	0.971643	497	1	-6.1081
hsa-let-7e	6	0.9858	0.98592	0.999996	21283	0	-5.2922	0.017671	0.018988	0.971643	498	1	-5.2922
STAT3	12	0.59541	0.8735	0.999996	17316	5	-7.3336	0.017699	0.024983	0.971643	499	1	-7.3336
ITGB3BP	9	0.9474	0.98262	0.999996	20800	2	-6.2717	0.01775	0.021247	0.971643	500	1	-6.2717
CCDC178	12	0.41608	0.7573	0.999996	14792	5	-7.051	0.017806	0.025068	0.971643	501	1	-7.051
MAT2B	12	0.093777	0.32294	0.956627	6937	6	-7.8169	0.01786	0.025117	0.971643	502	1	-7.8169
MRPS21	8	0.8415	0.9467	0.999996	19815	2	-5.2429	0.018019	0.020832	0.971643	503	1	-5.2429
ARSE	12	0.19763	0.52014	0.999996	10447	7	-7.7329	0.018021	0.025257	0.971643	504	1	-7.7329
hsa-mir-4716	4	0.97983	0.97989	0.999996	21192	0	-6.823	0.01812	0.018556	0.971643	505	1	-6.823
SPRR3	12	0.60386	0.87837	0.999996	17425	3	-6.5096	0.018129	0.025359	0.971643	506	1	-6.5096
HEY2	11	0.33757	0.67455	0.999996	13522	4	-4.9989	0.018159	0.023981	0.971643	507	1	-4.9989
SH3BGRL	12	0.81967	0.96032	0.999996	19637	2	-7.0711	0.018182	0.025402	0.971643	508	1	-7.0711
IFIT1	12	0.30521	0.65086	0.999996	12868	5	-6.3485	0.018236	0.025456	0.971643	509	1	-6.3485
CSTL1	11	0.10818	0.35144	0.967763	7532	5	-6.2978	0.018257	0.02407	0.971643	510	1	-6.2978
TMEM134	9	0.87119	0.96057	0.999996	20077	1	-6.3217	0.018315	0.021738	0.971643	511	1	-6.3217
BPIFA1	12	0.37547	0.72483	0.999996	14214	6	-7.5758	0.018343	0.025553	0.971643	512	1	-7.5758
PNPLA7	10	0.0084501	0.048057	0.621194	1587	8	-8.6391	0.018405	0.022993	0.971643	513	1	-8.6391
SLC14A1	12	0.12876	0.39605	0.994187	8247	8	-8.3076	0.018451	0.025643	0.971643	514	1	-8.3076
NonTargetingControlGuideForHuman_0315	2	0.53896	0.57111	0.999996	16551	1	-3.5348	0.018482	0.018438	0.971643	515	1	-3.5348
DPPA5	12	0.35127	0.70026	0.999996	13770	6	-7.5622	0.018505	0.025689	0.971643	516	1	-7.5622
SIPA1L3	11	0.33342	0.67061	0.999996	13445	6	-7.9678	0.018553	0.024339	0.971643	517	1	-7.9678
NOTCH2	11	0.23295	0.55655	0.999996	11311	5	-6.6003	0.018602	0.024377	0.971643	518	1	-6.6003
UBC	12	0.0088835	0.052814	0.639136	1638	8	-8.6798	0.018612	0.025785	0.971643	519	1	-8.6798
NonTargetingControlGuideForHuman_0105	2	0.23357	0.36213	0.973118	11329	1	-4.001	0.018662	0.018604	0.971643	520	1	-4.001
RIBC1	12	0.020569	0.10656	0.753455	2843	9	-8.146	0.018666	0.025837	0.971643	521	1	-8.146
SLC32A1	12	0.30657	0.65232	0.999996	12896	7	-7.7996	0.01872	0.025881	0.971643	522	1	-7.7996
SCUBE2	12	0.07559	0.2816	0.932148	6138	7	-7.7605	0.018881	0.026017	0.971643	523	1	-7.7605
hsa-mir-7111	4	0.46565	0.6443	0.999996	15571	1	-4.0449	0.019108	0.019524	0.971643	524	1	-4.0449
NCOA7	11	0.0086849	0.050397	0.62815	1612	4	-7.4636	0.019144	0.024846	0.971643	525	1	-7.4636
RGS17	12	0.019235	0.10141	0.741471	2723	9	-8.3156	0.019149	0.026256	0.971643	526	1	-8.3156
TAF5	9	0.49566	0.78847	0.999996	15980	3	-5.7852	0.019242	0.022595	0.971643	527	1	-5.7852
TAF7L	12	0.020014	0.10448	0.749601	2786	9	-8.7434	0.01931	0.026408	0.971643	528	1	-8.7434
TRAM2	12	0.10843	0.35463	0.96869	7541	6	-7.489	0.019364	0.026452	0.971643	529	1	-7.489
ZNF609	11	0.059429	0.22809	0.894316	5318	7	-8.6404	0.01939	0.025068	0.971643	530	1	-8.6404
SPTBN5	12	0.36498	0.71429	0.999996	14030	7	-7.8052	0.019418	0.026505	0.971643	531	1	-7.8052
IL1F10	12	0.53151	0.83457	0.999996	16440	5	-7.3786	0.019471	0.026552	0.971643	532	1	-7.3786
hsa-mir-7704	8	0.11423	0.33205	0.958209	7769	6	-8.2913	0.019524	0.022268	0.971643	533	1	-8.2913
OR13C3	12	0.50338	0.81657	0.999996	16098	5	-6.0438	0.019525	0.026604	0.971643	534	1	-6.0438
NonTargetingControlGuideForHuman_0548	2	0.97641	0.97658	0.999996	21137	0	-2.0269	0.019573	0.019541	0.971643	535	1	-2.0269
SLPI	12	0.7275	0.92808	0.999996	18766	3	-6.7726	0.019579	0.026655	0.971643	536	1	-6.7726
OR6N2	12	0.04232	0.18261	0.85116	4358	7	-8.1202	0.019632	0.026699	0.971643	537	1	-8.1202
LGSN	11	0.186	0.48626	0.999996	10135	6	-8.1753	0.019636	0.025286	0.971643	538	1	-8.1753
MAG	10	0.67173	0.89298	0.999996	18188	2	-4.3608	0.019658	0.024147	0.971643	539	1	-4.3608
NonTargetingControlGuideForHuman_0063	2	0.026312	0.048285	0.621194	3277	1	-4.6532	0.019663	0.019632	0.971643	540	1	-4.6532
PPP1R3A	12	0.00031615	0.0028441	0.288262	177	7	-7.7854	0.01974	0.026794	0.971643	541	1	-7.7854
hsa-mir-5047	8	0.48433	0.75886	0.999996	15825	4	-6.9618	0.019846	0.02258	0.971643	542	1	-6.9618
ABHD17B	11	0.98837	0.99653	0.999996	21347	2	-6.5535	0.019882	0.025514	0.971643	543	1	-6.5535
NonTargetingControlGuideForHuman_0405	2	0.36096	0.45047	0.999996	13952	1	-3.7525	0.019943	0.019918	0.971643	544	1	-3.7525
USP44	12	0.49737	0.81265	0.999996	15997	6	-7.5232	0.019954	0.026983	0.971643	545	1	-7.5232
SCAMP4	12	0.15095	0.43903	0.999996	9028	8	-8.0163	0.020008	0.027031	0.971643	546	1	-8.0163
TDRD12	10	0.68958	0.90007	0.999996	18353	4	-6.8801	0.020016	0.024474	0.971643	547	1	-6.8801
KEL	9	0.23668	0.54108	0.999996	11398	5	-8.1911	0.020087	0.023368	0.971643	548	1	-8.1911
CMTM8	12	0.035768	0.16087	0.821695	3969	8	-8.3453	0.020169	0.027172	0.971643	549	1	-8.3453
ENO4	11	0.80274	0.94899	0.999996	19496	2	-6.7737	0.020177	0.025779	0.971643	550	1	-6.7737
COX7C	12	0.13434	0.40698	0.999165	8450	6	-7.9023	0.02033	0.027323	0.971643	551	1	-7.9023
ABLIM1	12	0.048483	0.20239	0.87108	4727	6	-7.841	0.020383	0.027368	0.971643	552	1	-7.841
IL13RA2	10	0.13288	0.3875	0.989204	8396	4	-7.1389	0.020418	0.024846	0.971643	553	1	-7.1389
NEUROD4	12	0.034004	0.15483	0.81772	3842	8	-8.0129	0.020437	0.027411	0.971643	554	1	-8.0129
MED8	8	0.99669	0.99668	0.999996	21536	0	-5.3865	0.02049	0.023192	0.971643	555	1	-5.3865
CLCN6	12	0.41892	0.75931	0.999996	14841	4	-7.25	0.020491	0.027454	0.971643	556	1	-7.25
TCEAL3	10	0.82022	0.95225	0.999996	19644	3	-6.2915	0.020552	0.024973	0.971643	557	1	-6.2915
SERPINE1	11	0.25312	0.58477	0.999996	11748	6	-7.7671	0.02057	0.02613	0.971643	558	1	-7.7671
MOCS1	12	0.52316	0.82924	0.999996	16329	4	-6.7156	0.020651	0.027584	0.971643	559	1	-6.7156
PGM2L1	12	0.088966	0.31217	0.950122	6732	7	-8.2046	0.020705	0.027634	0.971643	560	1	-8.2046
OR4K5	12	0.0054918	0.035245	0.569127	1218	8	-8.6901	0.020759	0.02769	0.971643	561	1	-8.6901
GLUD1	12	0.28747	0.63086	0.999996	12493	5	-7.29	0.020812	0.027741	0.971643	562	1	-7.29
GRID1	11	0.21497	0.53049	0.999996	10881	6	-7.6934	0.020816	0.026346	0.971643	563	1	-7.6934
ZXDB	11	0.67265	0.90038	0.999996	18196	5	-7.336	0.020865	0.02639	0.971643	564	1	-7.336
hsa-mir-6079	8	0.014572	0.068136	0.677487	2259	3	-7.0448	0.020884	0.023562	0.971643	565	1	-7.0448
TMEM57	11	0.1534	0.43345	0.999996	9116	5	-6.7965	0.020914	0.026442	0.971643	566	1	-6.7965
PKP3	12	0.17047	0.47468	0.999996	9646	7	-7.8229	0.02092	0.027845	0.971643	567	1	-7.8229
NEMF	7	0.036413	0.13598	0.798104	4004	4	-7.7042	0.02093	0.022587	0.971643	568	1	-7.7042
ACTR8	10	0.63241	0.87745	0.999996	17762	2	-6.5049	0.021044	0.025414	0.971643	569	1	-6.5049
DBN1	12	0.02151	0.11007	0.759492	2922	4	-6.6629	0.021187	0.028062	0.971643	570	1	-6.6629
PNMT	12	0.5005	0.81471	0.999996	16055	3	-4.0574	0.021348	0.028209	0.971643	571	1	-4.0574
NonTargetingControlGuideForHuman_0217	2	0.59552	0.61408	0.999996	17320	1	-3.5288	0.021349	0.021329	0.971643	572	1	-3.5288
MARK1	12	0.641	0.89475	0.999996	17859	4	-5.4822	0.021509	0.028358	0.971643	573	1	-5.4822
NAT1	11	0.29393	0.63281	0.999996	12615	5	-6.7645	0.021553	0.027012	0.971643	574	1	-6.7645
KLHL6	12	0.30052	0.64566	0.999996	12784	7	-7.8443	0.021563	0.028411	0.971643	575	1	-7.8443
TFDP3	12	0.75482	0.93846	0.999996	19036	4	-5.9149	0.021723	0.028558	0.971643	576	1	-5.9149
EDEM2	11	0.087445	0.30158	0.944202	6677	5	-7.1776	0.02175	0.02718	0.971643	577	1	-7.1776
CLCA2	12	0.54877	0.84539	0.999996	16680	5	-6.5975	0.021777	0.028613	0.971643	578	1	-6.5975
hsa-mir-628	8	0.275	0.56888	0.999996	12234	4	-7.8598	0.021778	0.02439	0.971643	579	1	-7.8598
PDPR	12	0.17731	0.48674	0.999996	9859	5	-7.084	0.02183	0.028658	0.971643	580	1	-7.084
TOM1L1	11	0.59079	0.8595	0.999996	17254	5	-7.0515	0.021897	0.027317	0.971643	581	1	-7.0515
UQCR11	12	0.68679	0.91258	0.999996	18328	4	-7.2565	0.021937	0.028757	0.971643	582	1	-7.2565
NonTargetingControlGuideForHuman_0306	2	0.25557	0.38707	0.988765	11815	1	-4.0941	0.022061	0.022057	0.971643	583	1	-4.0941
P2RY11	12	0.37138	0.7207	0.999996	14134	6	-7.5031	0.022098	0.028895	0.971643	584	1	-7.5031
LTK	9	0.33245	0.64433	0.999996	13425	4	-7.0814	0.022098	0.025233	0.971643	585	1	-7.0814
LMNB2	12	0.46065	0.78819	0.999996	15502	5	-7.1297	0.022152	0.028939	0.971643	586	1	-7.1297
hsa-mir-33b	7	0.92025	0.96474	0.999996	20533	2	-5.7355	0.022213	0.023789	0.971643	587	1	-5.7355
KMT2D	12	0.4447	0.7773	0.999996	15252	5	-6.1533	0.022312	0.029073	0.971643	588	1	-6.1533
CCDC176	12	0.52309	0.82919	0.999996	16327	6	-7.4717	0.022366	0.029119	0.971643	589	1	-7.4717
MISP	2	0.58595	0.60663	0.999996	17193	1	-3.5779	0.022385	0.022396	0.971643	590	1	-3.5779
RPA3	8	0.22304	0.50288	0.999996	11074	2	-6.5641	0.022457	0.025039	0.971643	591	1	-6.5641
TPPP3	11	0.099382	0.33087	0.958209	7192	5	-6.794	0.022535	0.027875	0.971643	592	1	-6.794
FGF12	10	0.11845	0.35835	0.971463	7910	4	-6.8754	0.022562	0.026799	0.971643	593	1	-6.8754
CNTNAP2	11	0.059511	0.2283	0.894421	5324	5	-6.7737	0.02278	0.028085	0.971643	594	1	-6.7737
TBCCD1	10	0.32339	0.65065	0.999996	13256	3	-6.8625	0.022785	0.026982	0.971643	595	1	-6.8625
NonTargetingControlGuideForHuman_0818	2	0.45173	0.50948	0.999996	15356	1	-3.7471	0.02279	0.022807	0.971643	596	1	-3.7471
FAM227A	10	0.63787	0.8796	0.999996	17829	4	-7.6534	0.022874	0.027059	0.971643	597	1	-7.6534
APBB1IP	11	0.19283	0.497	0.999996	10331	6	-8.2432	0.022927	0.028213	0.971643	598	1	-8.2432
CNP	12	0.30521	0.65086	0.999996	12869	7	-7.8595	0.022954	0.029634	0.971643	599	1	-7.8595
CARKD	12	0.56175	0.85341	0.999996	16860	6	-7.2191	0.023008	0.02968	0.971643	600	1	-7.2191
MOB2	12	0.18275	0.49617	0.999996	10041	8	-7.8954	0.023061	0.02973	0.971643	601	1	-7.8954
ANKRD22	11	0.28882	0.62772	0.999996	12520	5	-7.4282	0.023075	0.028345	0.971643	602	1	-7.4282
GPS1	10	0.04997	0.19872	0.868653	4833	5	-7.4603	0.023097	0.02726	0.971643	603	1	-7.4603
KHDC3L	12	0.12838	0.39529	0.994187	8233	7	-8.1224	0.023168	0.029834	0.971643	604	1	-8.1224
ZFP3	12	1.5718e-05	0.00015363	0.137624	18	10	-9.2272	0.023222	0.029884	0.971643	605	1	-9.2272
NonTargetingControlGuideForHuman_0935	2	0.98841	0.98843	0.999996	21349	0	-1.5244	0.023268	0.023271	0.971643	606	1	-1.5244
ZNF19	12	0.195	0.51657	0.999996	10387	6	-7.6645	0.023275	0.029935	0.971643	607	1	-7.6645
ACP6	12	0.0061038	0.038492	0.583318	1300	8	-8.3149	0.023382	0.030032	0.971643	608	1	-8.3149
hsa-mir-1296	8	0.52152	0.78492	0.999996	16307	3	-6.6826	0.023385	0.025864	0.971643	609	1	-6.6826
LPHN1	10	0.3222	0.64933	0.999996	13228	5	-7.0092	0.023409	0.027557	0.971643	610	1	-7.0092
EHMT2	11	0.31591	0.65406	0.999996	13103	5	-7.6763	0.023418	0.028665	0.971643	611	1	-7.6763
GYG1	12	0.033924	0.15457	0.81772	3836	6	-7.742	0.023436	0.030084	0.971643	612	1	-7.742
CCL3	11	0.22003	0.53795	0.999996	10995	6	-7.8566	0.023516	0.028745	0.971643	613	1	-7.8566
BSND	9	0.42981	0.73327	0.999996	15015	2	-7.0411	0.023544	0.026568	0.971643	614	1	-7.0411
hsa-mir-3182	8	0.81214	0.93384	0.999996	19564	2	-6.9077	0.023599	0.026062	0.971643	615	1	-6.9077
2020-09-06	12	0.014657	0.080672	0.703374	2273	9	-8.6809	0.02365	0.030287	0.971643	616	1	-8.6809
hsa-mir-627	7	0.22038	0.49305	0.999996	11006	4	-8.294	0.023651	0.025175	0.971643	617	1	-8.294
hsa-mir-664b	7	0.98046	0.98439	0.999996	21205	1	-6.7645	0.023682	0.025202	0.971643	618	1	-6.7645
SLC22A9	11	0.76546	0.93741	0.999996	19136	3	-7.2699	0.023712	0.028917	0.971643	619	1	-7.2699
NonTargetingControlGuideForHuman_0173	2	0.15345	0.25023	0.912258	9120	1	-4.3109	0.023727	0.023751	0.971643	620	1	-4.3109
TM2D1	11	0.052535	0.20863	0.876541	4973	5	-6.8139	0.02381	0.029005	0.971643	621	1	-6.8139
MAGEA3	12	0.36079	0.71003	0.999996	13947	7	-7.7847	0.02381	0.03043	0.971643	622	1	-7.7847
hsa-mir-642a	8	0.075229	0.24494	0.910013	6127	3	-4.6929	0.023813	0.02626	0.971643	623	1	-4.6929
PLA2G4D	9	0.84261	0.9507	0.999996	19827	3	-6.935	0.023825	0.026829	0.971643	624	1	-6.935
MLLT11	10	0.61104	0.86647	0.999996	17515	3	-6.6565	0.0239	0.028025	0.971643	625	1	-6.6565
OR2M3	11	0.016538	0.085293	0.710591	2474	7	-8.6919	0.023908	0.029088	0.971643	626	1	-8.6919
EFCAB11	12	0.52669	0.83146	0.999996	16370	3	-6.8465	0.023917	0.030527	0.971643	627	1	-6.8465
SLC9A9	9	0.13269	0.37421	0.980268	8388	4	-7.6763	0.023945	0.026944	0.971643	628	1	-7.6763
HPX	12	0.58902	0.86979	0.999996	17234	5	-7.3745	0.024051	0.030641	0.971643	629	1	-7.3745
KIF18A	12	0.65349	0.89967	0.999996	18005	5	-7.066	0.024131	0.030704	0.971643	630	1	-7.066
TRIM17	9	0.32656	0.63865	0.999996	13310	5	-7.7278	0.024146	0.027118	0.971643	631	1	-7.7278
CD22	9	0.16298	0.42648	0.999996	9426	5	-7.6302	0.024226	0.027202	0.971643	632	1	-7.6302
RAB1A	12	0.0021338	0.015652	0.463703	644	11	-8.6374	0.024238	0.030802	0.971643	633	1	-8.6374
C4orf45	11	0.051673	0.20616	0.873641	4924	6	-7.7134	0.024398	0.029518	0.971643	634	1	-7.7134
hsa-mir-3655	6	0.61212	0.8124	0.999996	17526	2	-4.7932	0.024436	0.025494	0.971643	635	1	-4.7932
OPA1	12	0.42478	0.76344	0.999996	14934	4	-7.0793	0.024505	0.03103	0.971643	636	1	-7.0793
TMEM47	12	0.45031	0.78111	0.999996	15332	5	-6.6903	0.024719	0.031228	0.971643	637	1	-6.6903
SMIM7	11	0.045611	0.18854	0.857529	4563	5	-6.4097	0.024741	0.029825	0.971643	638	1	-6.4097
LCA5L	12	0.16174	0.4589	0.999996	9387	6	-7.7406	0.024879	0.031367	0.971643	639	1	-7.7406
SPRY4	11	0.6832	0.9055	0.999996	18295	3	-7.2677	0.024888	0.029956	0.971643	640	1	-7.2677
UBR1	11	0.22363	0.54323	0.999996	11096	5	-7.2851	0.024986	0.030047	0.971643	641	1	-7.2851
AREG	11	0.095918	0.32244	0.956627	7024	7	-8.1361	0.025084	0.03012	0.971643	642	1	-8.1361
TMOD4	9	0.085396	0.28308	0.933831	6567	3	-6.6699	0.025148	0.028043	0.971643	643	1	-6.6699
NonTargetingControlGuideForHuman_0505	2	0.40686	0.47965	0.999996	14660	1	-3.8772	0.025148	0.025108	0.971643	644	0	-3.8772
DCAF12L2	8	0.092137	0.284	0.934343	6864	5	-7.7482	0.025203	0.027587	0.971643	645	1	-7.7482
P2RY10	11	0.12047	0.3762	0.981301	7971	6	-8.0628	0.02523	0.03025	0.971643	646	1	-8.0628
BOD1L1	12	0.070602	0.26885	0.922072	5926	8	-8.4537	0.025253	0.031711	0.971643	647	1	-8.4537
FBXO3	12	0.14314	0.42414	0.999996	8751	8	-8.0037	0.025306	0.031755	0.971643	648	1	-8.0037
LGALS13	12	0.060073	0.23802	0.901677	5356	6	-7.9455	0.025359	0.031804	0.971643	649	1	-7.9455
CCDC126	12	0.063092	0.24688	0.910013	5510	7	-7.7096	0.025413	0.031847	0.971643	650	1	-7.7096
LYPLA1	11	0.7261	0.92556	0.999996	18753	2	-4.9483	0.025573	0.030578	0.971643	651	1	-4.9483
CRABP1	11	0.98607	0.996	0.999996	21290	2	-6.1689	0.025622	0.030629	0.971643	652	1	-6.1689
MLF1	11	0.018529	0.09369	0.731901	2662	7	-8.3837	0.025671	0.030678	0.971643	653	1	-8.3837
C16orf92	12	0.71886	0.92478	0.999996	18675	3	-6.7003	0.02568	0.032077	0.971643	654	1	-6.7003
ROCK2	12	0.25121	0.58813	0.999996	11707	6	-6.5772	0.025733	0.032125	0.971643	655	1	-6.5772
PGLYRP4	12	0.066577	0.25717	0.91435	5704	8	-8.0568	0.025786	0.032177	0.971643	656	1	-8.0568
FAM71B	11	0.05312	0.21033	0.877672	4999	6	-8.2071	0.025867	0.030859	0.971643	657	1	-8.2071
PPIB	12	0.51056	0.82122	0.999996	16187	4	-6.3722	0.025893	0.032274	0.971643	658	1	-6.3722
CXorf51A	10	0.0025931	0.01685	0.472654	736	7	-9.1937	0.025903	0.029889	0.971643	659	1	-9.1937
NonTargetingControlGuideForHuman_0134	2	0.058975	0.10404	0.748568	5293	1	-4.5785	0.025903	0.025858	0.971643	660	0	-4.5785
CHORDC1	11	0.59243	0.86037	0.999996	17278	5	-5.5176	0.025964	0.030943	0.971643	661	1	-5.5176
SLC25A36	12	0.30522	0.65087	0.999996	12870	7	-7.8017	0.026	0.032382	0.971643	662	1	-7.8017
PDE12	11	0.59377	0.86106	0.999996	17290	5	-7.2553	0.026062	0.031026	0.971643	663	1	-7.2553
PADI4	12	0.13697	0.41222	0.999357	8539	7	-8.208	0.026106	0.032464	0.971643	664	1	-8.208
SLC5A1	12	0.52938	0.83321	0.999996	16412	3	-6.5671	0.02616	0.032513	0.971643	665	1	-6.5671
hsa-mir-548ao	8	0.45051	0.73476	0.999996	15335	4	-7.6807	0.026165	0.028469	0.971643	666	1	-7.6807
SDR42E1	11	0.055936	0.21828	0.88559	5149	7	-7.9317	0.026209	0.031157	0.971643	667	1	-7.9317
SIK2	12	0.061534	0.24234	0.906397	5437	7	-8.0875	0.026213	0.032559	0.971643	668	1	-8.0875
WDR91	12	0.064475	0.25102	0.912483	5589	8	-8.3722	0.026266	0.032602	0.971643	669	1	-8.3722
SH3GLB1	12	0.24241	0.57738	0.999996	11523	6	-7.4824	0.02632	0.03265	0.971643	670	1	-7.4824
TMC2	11	0.078252	0.27835	0.929814	6277	4	-5.4984	0.026356	0.031303	0.971643	671	1	-5.4984
RAB4B	10	0.43313	0.74844	0.999996	15074	4	-7.2749	0.026392	0.030352	0.971643	672	1	-7.2749
C10orf129	12	0.015643	0.08523	0.710591	2382	10	-8.7664	0.02648	0.032792	0.971643	673	1	-8.7664
LHFPL1	11	0.25744	0.59066	0.999996	11864	5	-7.5086	0.026502	0.031433	0.971643	674	1	-7.5086
NonTargetingControlGuideForHuman_0508	2	0.083531	0.14389	0.806529	6501	1	-4.5228	0.026524	0.026484	0.971643	675	0	-4.5228
LEPROTL1	12	0.29746	0.64228	0.999996	12701	7	-7.966	0.026533	0.032833	0.971643	676	1	-7.966
hsa-mir-4266	7	0.39338	0.67012	0.999996	14496	2	-6.7531	0.026583	0.027982	0.971643	677	1	-6.7531
hsa-mir-1250	8	0.48269	0.75771	0.999996	15791	4	-6.9922	0.026592	0.028867	0.971643	678	1	-6.9922
CTIF	11	0.83397	0.95874	0.999996	19753	4	-7.1803	0.0266	0.031522	0.971643	679	1	-7.1803
TNFSF12-TNFSF13	10	0.66356	0.88968	0.999996	18100	4	-6.0163	0.026614	0.03054	0.971643	680	1	-6.0163
INPP5F	12	0.043594	0.18671	0.854933	4440	8	-8.626	0.02664	0.032921	0.971643	681	1	-8.626
FAM171B	11	0.16125	0.44648	0.999996	9371	5	-7.3023	0.026698	0.031603	0.971643	682	1	-7.3023
NonTargetingControlGuideForHuman_0268	2	0.18728	0.29863	0.941445	10172	1	-4.3524	0.026766	0.026726	0.971643	683	0	-4.3524
MCEE	11	0.13889	0.4088	0.999165	8598	6	-7.7348	0.026796	0.031691	0.971643	684	1	-7.7348
GLT1D1	12	0.82895	0.96248	0.999996	19721	4	-7.1748	0.026853	0.033122	0.971643	685	1	-7.1748
AVPI1	11	0.47635	0.79324	0.999996	15704	1	-7.0614	0.026893	0.03177	0.971643	686	1	-7.0614
NonTargetingControlGuideForHuman_0551	2	0.92832	0.92839	0.999996	20622	0	-3.0604	0.027036	0.026989	0.971643	687	0	-3.0604
hsa-mir-2861	7	0.16005	0.39605	0.994187	9334	5	-7.9833	0.027144	0.028505	0.971643	688	1	-7.9833
COPZ2	12	0.028903	0.13697	0.798914	3470	7	-8.0937	0.027173	0.033394	0.971643	689	1	-8.0937
AHSG	12	0.39965	0.74538	0.999996	14571	6	-7.7352	0.027439	0.033624	0.971643	690	1	-7.7352
AP2A2	11	0.44817	0.77085	0.999996	15302	5	-7.5458	0.02748	0.032323	0.971643	691	1	-7.5458
SCIMP	11	0.39431	0.7257	0.999996	14504	5	-7.2406	0.027528	0.032374	0.971643	692	1	-7.2406
GFOD2	12	0.33014	0.67801	0.999996	13380	6	-7.2786	0.027546	0.033727	0.971643	693	1	-7.2786
BUB1B	11	0.74709	0.93187	0.999996	18957	1	-7.0814	0.027577	0.032424	0.971643	694	1	-7.0814
CYP8B1	12	0.36562	0.71491	0.999996	14038	4	-7.3395	0.027599	0.033773	0.971643	695	1	-7.3395
CYB561	11	0.081295	0.28615	0.934437	6399	4	-6.56	0.027675	0.032508	0.971643	696	1	-6.56
UNC5C	12	0.18015	0.49169	0.999996	9948	6	-7.2751	0.027759	0.033931	0.971643	697	1	-7.2751
WDR70	4	0.06188	0.17385	0.838922	5454	3	-8.873	0.027805	0.028019	0.971643	698	1	-8.873
TM6SF2	12	0.019558	0.1027	0.745356	2753	6	-8.3071	0.027812	0.03398	0.971643	699	1	-8.3071
hsa-mir-4257	7	0.9792	0.98381	0.999996	21179	1	-6.4293	0.027859	0.029194	0.971643	700	1	-6.4293
CCL11	11	0.062042	0.23516	0.898543	5463	5	-7.3127	0.02787	0.032696	0.971643	701	1	-7.3127
PIGH	11	0.53103	0.82816	0.999996	16435	4	-6.8337	0.027919	0.032748	0.971643	702	1	-6.8337
ELFN1	11	0.24337	0.57128	0.999996	11543	7	-7.8141	0.027968	0.032784	0.971643	703	1	-7.8141
TGIF2-C20orf24	4	0.3225	0.5409	0.999996	13236	1	-7.0215	0.028037	0.028245	0.971643	704	1	-7.0215
SYF2	11	0.42166	0.74904	0.999996	14884	5	-7.6496	0.028114	0.032921	0.971643	705	1	-7.6496
NCOA4	12	0.13506	0.40839	0.999165	8471	6	-7.7789	0.028131	0.03428	0.971643	706	1	-7.7789
HIST1H4H	12	0.058296	0.23272	0.89658	5274	8	-8.2771	0.028238	0.034377	0.971643	707	1	-8.2771
ZBTB20	11	0.090293	0.30867	0.946705	6794	7	-8.029	0.028261	0.033058	0.971643	708	1	-8.029
NonTargetingControlGuideForHuman_0083	2	0.36134	0.45071	0.999996	13963	1	-4.1082	0.028275	0.028227	0.971643	709	0	-4.1082
KIAA0226	12	0.31072	0.65689	0.999996	12987	7	-7.7838	0.028344	0.034482	0.971643	710	1	-7.7838
hsa-mir-765	7	0.56885	0.80176	0.999996	16970	1	-3.6091	0.028357	0.029671	0.971643	711	1	-3.6091
TAS2R41	12	0.13123	0.40089	0.996189	8345	6	-7.7107	0.028451	0.03457	0.971643	712	1	-7.7107
PSAT1	11	0.0037918	0.025171	0.5276	943	8	-8.9056	0.028554	0.033304	0.971643	713	1	-8.9056
hsa-mir-3529	8	0.072745	0.23908	0.903373	6038	5	-8.1948	0.028583	0.030704	0.971643	714	1	-8.1948
HEPACAM2	12	0.090881	0.31648	0.953457	6816	8	-8.1422	0.028664	0.03475	0.971643	715	1	-8.1422
NonTargetingControlGuideForHuman_0813	2	0.031563	0.057605	0.651271	3657	1	-4.9043	0.028679	0.028641	0.971643	716	0	-4.9043
LCE1D	10	0.66356	0.88968	0.999996	18099	4	-6.7063	0.028702	0.03242	0.971643	717	1	-6.7063
CTRB1	10	0.020703	0.098557	0.738532	2856	6	-8.622	0.028746	0.03246	0.971643	718	1	-8.622
NKAIN2	12	0.015896	0.086399	0.714374	2402	7	-8.4076	0.02877	0.034841	0.971643	719	1	-8.4076
CCDC125	10	0.15922	0.43819	0.999996	9311	4	-7.108	0.02879	0.032506	0.971643	720	1	-7.108
HDAC8	12	0.01106	0.063529	0.668214	1878	8	-8.3919	0.028823	0.034897	0.971643	721	1	-8.3919
NonTargetingControlGuideForHuman_0848	2	0.63689	0.64735	0.999996	17819	1	-3.8152	0.02885	0.028807	0.971643	722	0	-3.8152
TPMT	11	0.010594	0.059149	0.657726	1820	9	-8.0711	0.028895	0.033589	0.971643	723	1	-8.0711
NANS	10	0.059967	0.22669	0.892725	5349	7	-8.2908	0.028923	0.032627	0.971643	724	1	-8.2908
MACC1	12	0.47985	0.80105	0.999996	15758	6	-7.6247	0.02893	0.034992	0.971643	725	1	-7.6247
FGF1	9	0.0089387	0.04725	0.618708	1646	5	-7.8273	0.028948	0.031576	0.971643	726	1	-7.8273
USP14	11	0.29821	0.63704	0.999996	12718	3	-6.5051	0.029139	0.033805	0.971643	727	1	-6.5051
CASP8AP2	10	0.69253	0.90129	0.999996	18386	4	-7.0746	0.029234	0.032918	0.971643	728	1	-7.0746
DIRAS2	12	0.49159	0.80882	0.999996	15917	5	-7.1461	0.029249	0.035285	0.971643	729	1	-7.1461
NonTargetingControlGuideForHuman_0463	2	0.61168	0.62684	0.999996	17522	1	-3.6815	0.029263	0.029221	0.971643	730	0	-3.6815
NonTargetingControlGuideForHuman_0914	2	0.34802	0.44245	0.999996	13703	1	-4.0738	0.02929	0.029247	0.971643	731	0	-4.0738
UBE2G2	11	0.43316	0.7587	0.999996	15077	5	-6.9859	0.029383	0.034022	0.971643	732	1	-6.9859
C2orf73	12	0.53243	0.83516	0.999996	16451	3	-6.6674	0.029408	0.035436	0.971643	733	1	-6.6674
ZNF462	12	0.066524	0.25702	0.91435	5695	8	-8.3094	0.029515	0.035523	0.971643	734	1	-8.3094
OR2AP1	12	0.80107	0.95544	0.999996	19473	4	-7.3135	0.029568	0.03557	0.971643	735	1	-7.3135
SEC22C	8	0.042642	0.1633	0.826727	4383	6	-8.3175	0.029577	0.031622	0.971643	736	1	-8.3175
TMBIM1	11	0.56962	0.84846	0.999996	16981	4	-7.1588	0.029578	0.034198	0.971643	737	1	-7.1588
KCNA4	12	0.004893	0.031965	0.557124	1122	10	-8.3749	0.029674	0.035671	0.971643	738	1	-8.3749
CCR4	11	0.14461	0.41857	0.999996	8800	6	-8.3222	0.029724	0.034328	0.971643	739	1	-8.3222
TMED6	12	0.55645	0.85012	0.999996	16788	5	-7.1732	0.029781	0.035757	0.971643	740	1	-7.1732
PPM1G	11	0.18997	0.49252	0.999996	10254	5	-7.3402	0.02987	0.034472	0.971643	741	1	-7.3402
NonTargetingControlGuideForHuman_0799	2	0.073173	0.12724	0.783933	6060	1	-4.7446	0.029882	0.02986	0.971643	742	0	-4.7446
BCAM	12	0.043245	0.18559	0.852913	4417	8	-8.3599	0.029887	0.03585	0.971643	743	1	-8.3599
NonTargetingControlGuideForHuman_0694	2	0.17534	0.28185	0.932148	9792	1	-4.4064	0.030106	0.030087	0.971643	744	0	-4.4064
2020-09-02	11	0.26395	0.59951	0.999996	11997	5	-7.3262	0.030114	0.034687	0.971643	745	1	-7.3262
UGT2B4	12	0.21766	0.54627	0.999996	10946	4	-4.7261	0.030206	0.036147	0.971643	746	1	-4.7261
ASH1L	11	0.25048	0.58114	0.999996	11694	5	-7.4339	0.03026	0.034813	0.971643	747	1	-7.4339
UBA1	10	0.73554	0.91844	0.999996	18847	3	-5.8937	0.030298	0.0339	0.971643	748	1	-5.8937
KIF13B	12	0.14314	0.42414	0.999996	8754	6	-7.4528	0.030312	0.036248	0.971643	749	1	-7.4528
MFGE8	11	0.047153	0.19308	0.864522	4655	7	-7.9833	0.030358	0.034908	0.971643	750	1	-7.9833
LAP3	11	0.22603	0.54671	0.999996	11153	5	-7.6388	0.030406	0.034947	0.971643	751	1	-7.6388
KLK10	10	0.016275	0.081532	0.705667	2446	8	-8.5223	0.03043	0.03402	0.971643	752	1	-8.5223
NonTargetingControlGuideForHuman_0031	2	0.69627	0.69867	0.999996	18425	1	-3.6341	0.030501	0.030468	0.971643	753	0	-3.6341
CDC42EP5	10	0.40958	0.73154	0.999996	14705	3	-6.9907	0.030652	0.034227	0.971643	754	1	-6.9907
ZFYVE21	12	0.077682	0.28642	0.934437	6242	6	-7.6556	0.030684	0.036595	0.971643	755	1	-7.6556
ASIC3	12	0.26709	0.6072	0.999996	12069	7	-7.7883	0.030737	0.036642	0.971643	756	1	-7.7883
NR5A2	10	0.0081353	0.046419	0.617962	1551	9	-8.529	0.030829	0.034391	0.971643	757	1	-8.529
hsa-mir-520h	2	0.54693	0.57701	0.999996	16663	1	-3.8393	0.030833	0.030808	0.971643	758	0	-3.8393
RGAG1	11	0.53364	0.82949	0.999996	16469	4	-6.6283	0.030893	0.035376	0.971643	759	1	-6.6283
CHPF2	12	0.156	0.44843	0.999996	9201	5	-7.4572	0.030896	0.036779	0.971643	760	1	-7.4572
NonTargetingControlGuideForHuman_0764	2	0.36637	0.45389	0.999996	14048	1	-4.3145	0.030931	0.030899	0.971643	761	0	-4.3145
ATP5G1	11	0.40424	0.73426	0.999996	14626	6	-7.4954	0.030942	0.035423	0.971643	762	1	-7.4954
RBPMS2	12	0.09781	0.33182	0.958209	7115	7	-8.2793	0.030949	0.036826	0.971643	763	1	-8.2793
CYTH1	11	0.18645	0.48701	0.999996	10151	4	-6.3777	0.030991	0.035471	0.971643	764	1	-6.3777
TRAPPC3L	8	0.44688	0.73209	0.999996	15284	4	-7.6475	0.030996	0.032979	0.971643	765	1	-7.6475
DIO3	11	0.15956	0.4437	0.999996	9318	5	-7	0.031039	0.035509	0.971643	766	1	-7
HNRNPR	12	0.58084	0.86491	0.999996	17122	6	-7.6125	0.031056	0.036916	0.971643	767	1	-7.6125
GOLGA6L1	6	0.064722	0.19954	0.869586	5599	5	-8.4069	0.031083	0.031828	0.971643	768	1	-8.4069
RANBP9	11	0.14976	0.42734	0.999996	8993	5	-7.1206	0.031088	0.035551	0.971643	769	1	-7.1206
LYPD6B	11	0.057394	0.22242	0.889987	5233	8	-8.6515	0.031185	0.035642	0.971643	770	1	-8.6515
NUAK1	12	0.0049626	0.032359	0.55889	1136	6	-8.0075	0.031215	0.037058	0.971643	771	1	-8.0075
P2RY6	10	0.41145	0.73286	0.999996	14736	5	-7.4724	0.031227	0.034741	0.971643	772	1	-7.4724
HLA-C	12	0.11346	0.36508	0.974424	7745	6	-7.5428	0.031321	0.037149	0.971643	773	1	-7.5428
GPR135	12	0.27649	0.61823	0.999996	12260	7	-7.9844	0.031374	0.037194	0.971643	774	1	-7.9844
PSORS1C2	12	0.36224	0.71149	0.999996	13980	7	-7.7954	0.031427	0.037254	0.971643	775	1	-7.7954
TEX33	11	0.66966	0.89895	0.999996	18162	4	-6.4717	0.031429	0.035862	0.971643	776	1	-6.4717
PRKRIP1	7	0.3125	0.59165	0.999996	13024	1	-5.7355	0.031432	0.032622	0.971643	777	1	-5.7355
hsa-mir-574	7	0.54546	0.78915	0.999996	16642	2	-7.1399	0.031463	0.032653	0.971643	778	1	-7.1399
FSBP	11	0.19484	0.50008	0.999996	10383	5	-7.5094	0.031477	0.03591	0.971643	779	1	-7.5094
SOX2	12	0.91883	0.98452	0.999996	20518	3	-5.5997	0.031533	0.037345	0.971643	780	1	-5.5997
PALM2-AKAP2	2	0.14327	0.2354	0.898543	8759	1	-4.5963	0.03163	0.03161	0.971643	781	0	-4.5963
OR13C5	12	0.091303	0.31739	0.954631	6833	6	-7.8307	0.031693	0.037489	0.971643	782	1	-7.8307
LACC1	11	0.19767	0.50448	0.999996	10451	5	-6.9824	0.031818	0.036212	0.971643	783	1	-6.9824
CENPM	5	0.98371	0.98378	0.999996	21252	0	-6.4032	0.031887	0.032258	0.971643	784	1	-6.4032
MGLL	9	0.63141	0.86176	0.999996	17752	4	-5.9247	0.031899	0.034318	0.971643	785	1	-5.9247
AGTR1	12	0.10231	0.34151	0.961319	7301	7	-8.3183	0.031958	0.03771	0.971643	786	1	-8.3183
ALG2	10	0.98771	0.99582	0.999996	21331	2	-6.4879	0.03198	0.035407	0.971643	787	1	-6.4879
SLC29A3	11	0.4886	0.80273	0.999996	15874	3	-6.4032	0.032061	0.036444	0.971643	788	1	-6.4032
KIF3A	11	0.32731	0.6649	0.999996	13324	4	-6.9647	0.032207	0.036578	0.971643	789	1	-6.9647
TRIM13	10	0.2527	0.56776	0.999996	11737	5	-7.6778	0.032245	0.035645	0.971643	790	1	-7.6778
MMP19	12	0.59445	0.87296	0.999996	17305	3	-7.1659	0.032329	0.038037	0.971643	791	1	-7.1659
KRT7	11	0.05418	0.21335	0.879668	5063	6	-8.1753	0.032353	0.036697	0.971643	792	1	-8.1753
CXorf36	11	0.68377	0.90576	0.999996	18304	4	-7.1173	0.032402	0.036744	0.971643	793	1	-7.1173
CST1	12	0.028135	0.13428	0.794019	3419	8	-8.5042	0.032594	0.038276	0.971643	794	1	-8.5042
RNF187	11	0.71226	0.91926	0.999996	18595	5	-6.3217	0.032645	0.03697	0.971643	795	1	-6.3217
CP	12	0.4888	0.80699	0.999996	15878	6	-7.6844	0.032647	0.038319	0.971643	796	1	-7.6844
DNAJC24	11	0.055657	0.21751	0.884307	5134	6	-8.2185	0.032742	0.037058	0.971643	797	1	-8.2185
RNF213	12	0.76445	0.94204	0.999996	19126	5	-6.3077	0.032753	0.038424	0.971643	798	1	-6.3077
hsa-mir-6833	8	0.87289	0.95699	0.999996	20092	2	-5.7033	0.032767	0.034627	0.971643	799	1	-5.7033
QRFP	11	0.98529	0.99584	0.999996	21277	2	-6.1748	0.032839	0.03714	0.971643	800	1	-6.1748
GPR34	12	0.30546	0.65113	0.999996	12875	6	-7.6486	0.032859	0.038524	0.971643	801	1	-7.6486
LRIT1	12	0.40843	0.75172	0.999996	14688	5	-7.1389	0.032912	0.038573	0.971643	802	1	-7.1389
PPP1CB	9	0.97952	0.99255	0.999996	21188	2	-5.5688	0.032974	0.035291	0.971643	803	1	-5.5688
RFX2	12	0.74228	0.93373	0.999996	18916	4	-6.9848	0.033018	0.038662	0.971643	804	1	-6.9848
ZIC3	11	0.36671	0.70124	0.999996	14049	4	-7.2406	0.033033	0.037321	0.971643	805	1	-7.2406
LPPR2	12	0.076634	0.28402	0.934343	6184	7	-8.3207	0.033177	0.038813	0.971643	806	1	-8.3207
MSX2	11	0.40767	0.73722	0.999996	14672	4	-6.8139	0.033228	0.037497	0.971643	807	1	-6.8139
WISP1	12	0.50717	0.81899	0.999996	16148	2	-6.7939	0.03323	0.038859	0.971643	808	1	-6.7939
CELF5	9	0.99571	0.99646	0.999996	21510	1	-6.0354	0.033252	0.035554	0.971643	809	1	-6.0354
REXO2	12	0.56018	0.85243	0.999996	16838	6	-7.0574	0.033283	0.038905	0.971643	810	1	-7.0574
OR2AT4	12	0.042034	0.18169	0.849527	4341	9	-8.5308	0.033336	0.038951	0.971643	811	1	-8.5308
SLC4A1AP	11	0.0013624	0.0099318	0.413549	458	8	-9.1014	0.033373	0.037618	0.971643	812	1	-9.1014
KLRF2	12	0.056606	0.22757	0.893564	5184	6	-7.3093	0.033442	0.03905	0.971643	813	1	-7.3093
SPATA31D4	4	0.24371	0.44497	0.999996	11554	2	-6.1075	0.033482	0.033606	0.971643	814	1	-6.1075
NonTargetingControlGuideForHuman_0492	2	0.40963	0.48142	0.999996	14707	1	-4.4183	0.033494	0.033445	0.971643	815	0	-4.4183
GSG2	12	0.47608	0.79855	0.999996	15697	6	-7.7712	0.033548	0.039143	0.971643	816	1	-7.7712
AFF4	11	0.34854	0.68466	0.999996	13716	4	-7.0187	0.033568	0.037792	0.971643	817	1	-7.0187
SCN10A	10	0.75438	0.92596	0.999996	19031	3	-5.9149	0.033747	0.037036	0.971643	818	1	-5.9149
NonTargetingControlGuideForHuman_0131	2	0.98448	0.98462	0.999996	21267	0	-2.1053	0.033897	0.033837	0.971643	819	0	-2.1053
GPR4	11	0.95633	0.99012	0.999996	20900	2	-6.2354	0.033908	0.038103	0.971643	820	1	-6.2354
UCP2	12	0.15707	0.45038	0.999996	9237	6	-7.9804	0.033919	0.039485	0.971643	821	1	-7.9804
CGGBP1	10	0.81411	0.94979	0.999996	19587	1	-6.7644	0.034012	0.037278	0.971643	822	1	-6.7644
CCDC14	12	0.033839	0.15427	0.81772	3829	5	-7.3878	0.034025	0.039567	0.971643	823	1	-7.3878
hsa-mir-3190	8	0.016356	0.075241	0.689286	2455	6	-8.8379	0.03404	0.035836	0.971643	824	1	-8.8379
RSBN1	12	0.97521	0.99504	0.999996	21127	2	-6.8805	0.034078	0.039622	0.971643	825	1	-6.8805
hsa-mir-1197	8	0.81695	0.93595	0.999996	19611	3	-6.0695	0.034111	0.035913	0.971643	826	1	-6.0695
SRD5A1	9	0.76791	0.92703	0.999996	19160	2	-3.4545	0.034127	0.036368	0.971643	827	1	-3.4545
CLK4	12	0.10861	0.35504	0.96869	7545	5	-7.2672	0.034131	0.039662	0.971643	828	1	-7.2672
PTPN18	12	0.22622	0.55725	0.999996	11158	7	-8.0622	0.034183	0.039706	0.971643	829	1	-8.0622
OS9	11	0.68259	0.90521	0.999996	18290	4	-6.9647	0.034199	0.038395	0.971643	830	1	-6.9647
BPIFA2	10	0.6949	0.90222	0.999996	18415	3	-4.8293	0.034233	0.037476	0.971643	831	1	-4.8293
hsa-mir-7852	6	0.14317	0.35306	0.96869	8758	3	-6.2778	0.034246	0.034942	0.971643	832	1	-6.2778
NonTargetingControlGuideForHuman_0905	2	0.14992	0.24504	0.910013	9003	1	-4.6613	0.034246	0.034185	0.971643	833	0	-4.6613
NonTargetingControlGuideForHuman_0635	2	0.35113	0.44434	0.999996	13767	1	-4.2185	0.034264	0.034202	0.971643	834	0	-4.2185
NonTargetingControlGuideForHuman_0269	2	0.11557	0.19392	0.864522	7816	1	-4.7313	0.034313	0.034246	0.971643	835	0	-4.7313
C12orf76	10	0.08828	0.29352	0.936444	6708	4	-6.438	0.034321	0.037555	0.971643	836	1	-6.438
hsa-mir-4775	6	0.95889	0.96803	0.999996	20938	1	-6.3133	0.034352	0.035041	0.971643	837	1	-6.3133
INTS8	6	0.58253	0.7912	0.999996	17142	3	-6.311	0.034378	0.035068	0.971643	838	1	-6.311
FUT1	7	0.067538	0.22189	0.889987	5750	4	-8.7988	0.034468	0.035518	0.971643	839	1	-8.7988
MMP14	12	0.55677	0.85032	0.999996	16794	6	-7.2836	0.034501	0.039998	0.971643	840	1	-7.2836
HDHD3	12	0.27854	0.62058	0.999996	12302	7	-7.9466	0.034554	0.040054	0.971643	841	1	-7.9466
NTPCR	11	0.33278	0.67003	0.999996	13432	6	-7.8371	0.034587	0.038735	0.971643	842	1	-7.8371
NOD2	11	0.1628	0.44907	0.999996	9420	7	-7.9291	0.034636	0.038782	0.971643	843	1	-7.9291
ANXA8L1	6	0.34543	0.61801	0.999996	13655	2	-4.5883	0.034697	0.035364	0.971643	844	1	-4.5883
CDC123	10	0.28876	0.61103	0.999996	12519	5	-6.6314	0.034762	0.037949	0.971643	845	1	-6.6314
NonTargetingControlGuideForHuman_0794	2	0.16154	0.26213	0.917058	9383	1	-4.6352	0.03489	0.034817	0.971643	846	0	-4.6352
SLC6A20	9	0.16142	0.42383	0.999996	9379	6	-7.88	0.034921	0.037107	0.971643	847	1	-7.88
BRPF1	11	0.95002	0.98854	0.999996	20829	3	-7.1747	0.034975	0.03908	0.971643	848	1	-7.1747
SPIN3	12	0.054882	0.22238	0.889987	5090	7	-8.5278	0.035136	0.040578	0.971643	849	1	-8.5278
SLAMF6	11	0.18076	0.47812	0.999996	9980	6	-8.263	0.035218	0.039304	0.971643	850	1	-8.263
KIN	11	0.30632	0.64481	0.999996	12892	5	-7.4209	0.035315	0.039399	0.971643	851	1	-7.4209
ZNF627	11	0.22074	0.539	0.999996	11021	7	-8.0544	0.035363	0.03945	0.971643	852	1	-8.0544
TP53RK	4	0.98908	0.98912	0.999996	21363	0	-3.6131	0.035399	0.035533	0.971643	853	1	-3.6131
TFPI2	12	0.26034	0.59913	0.999996	11927	6	-7.6365	0.0354	0.040834	0.971643	854	1	-7.6365
TTC8	12	0.016474	0.089035	0.719109	2468	10	-8.1645	0.035453	0.040888	0.971643	855	1	-8.1645
SYT14	10	0.93661	0.98387	0.999996	20705	3	-6.687	0.035468	0.038593	0.971643	856	1	-6.687
BANF2	10	0.35671	0.68686	0.999996	13872	4	-5.9027	0.035556	0.038676	0.971643	857	1	-5.9027
PRKAR1A	11	0.87203	0.97076	0.999996	20080	4	-6.7219	0.035606	0.039668	0.971643	858	1	-6.7219
RASSF6	12	0.1308	0.40006	0.995638	8323	8	-8.0907	0.035718	0.041121	0.971643	859	1	-8.0907
hsa-mir-519d	8	0.017797	0.080798	0.703406	2584	5	-9.0772	0.035771	0.037502	0.971643	860	1	-9.0772
ADM2	10	0.35525	0.68532	0.999996	13842	3	-5.8915	0.035777	0.038885	0.971643	861	1	-5.8915
IL7	12	0.0017705	0.013195	0.443912	559	10	-8.9288	0.035823	0.041215	0.971643	862	1	-8.9288
DOLK	5	0.25939	0.48818	0.999996	11911	1	-6.131	0.03583	0.036092	0.971643	863	1	-6.131
FBXO21	12	0.008301	0.049765	0.626715	1566	9	-8.8624	0.035876	0.041264	0.971643	864	1	-8.8624
KRTAP13-2	12	0.0013763	0.010511	0.42072	461	9	-8.662	0.035929	0.041314	0.971643	865	1	-8.662
hsa-mir-92a-1	8	0.43883	0.72626	0.999996	15162	3	-6.8007	0.036018	0.037748	0.971643	866	1	-6.8007
ERAP1	12	0.024946	0.1228	0.780363	3171	6	-7.5326	0.036035	0.041404	0.971643	867	1	-7.5326
STARD4	12	0.26742	0.60759	0.999996	12072	7	-7.9025	0.036087	0.041447	0.971643	868	1	-7.9025
ZBTB32	11	0.46168	0.78163	0.999996	15518	6	-7.7404	0.03609	0.040126	0.971643	869	1	-7.7404
HIST1H3C	11	0.71948	0.92258	0.999996	18683	4	-6.91	0.036187	0.040224	0.971643	870	1	-6.91
ZFP14	11	0.45729	0.77815	0.999996	15447	4	-7	0.036236	0.040266	0.971643	871	1	-7
ICAM5	11	0.46802	0.7867	0.999996	15597	5	-6.8205	0.036284	0.040306	0.971643	872	1	-6.8205
GLRX3	12	0.38747	0.73656	0.999996	14412	5	-7.3179	0.036299	0.041643	0.971643	873	1	-7.3179
FAM98A	10	0.057849	0.22145	0.889987	5245	6	-8.2842	0.036438	0.039495	0.971643	874	1	-8.2842
RYR1	12	0.84901	0.96721	0.999996	19871	4	-6.582	0.036457	0.041791	0.971643	875	1	-6.582
BRPF3	11	0.18237	0.48055	0.999996	10029	4	-5.9247	0.036478	0.040471	0.971643	876	1	-5.9247
SOX13	12	0.90135	0.98005	0.999996	20348	3	-6.3837	0.03651	0.041837	0.971643	877	1	-6.3837
FTL	10	0.79272	0.94118	0.999996	19402	4	-7.4443	0.036526	0.039579	0.971643	878	1	-7.4443
ALKBH2	9	0.57815	0.83393	0.999996	17087	3	-7.2143	0.036548	0.038632	0.971643	879	1	-7.2143
DCHS2	12	0.096249	0.32842	0.958209	7047	8	-8.2338	0.036616	0.041934	0.971643	880	1	-8.2338
HMGXB4	11	0.26477	0.60061	0.999996	12017	5	-7.3224	0.036623	0.040599	0.971643	881	1	-7.3224
NonTargetingControlGuideForHuman_0241	2	0.30257	0.41477	0.999996	12823	1	-4.4286	0.036635	0.036549	0.971643	882	0	-4.4286
TBCK	12	0.10325	0.34353	0.961794	7350	7	-8.1562	0.036721	0.042038	0.971643	883	1	-8.1562
SIRPB1	10	0.22674	0.53497	0.999996	11172	5	-7.2157	0.036746	0.039782	0.971643	884	1	-7.2157
hsa-mir-92a-2	8	0.01025	0.050563	0.628733	1791	6	-8.8665	0.036758	0.038461	0.971643	885	1	-8.8665
INSR	12	0.17422	0.48134	0.999996	9753	6	-7.5387	0.036774	0.042084	0.971643	886	1	-7.5387
TWF2	12	0.99571	0.99869	0.999996	21508	1	-6.2154	0.036827	0.042137	0.971643	887	1	-6.2154
PHB	8	0.85716	0.95338	0.999996	19943	1	-5.8477	0.036829	0.038529	0.971643	888	1	-5.8477
ZNF790	12	0.28381	0.62666	0.999996	12410	5	-7.1378	0.036985	0.042277	0.971643	889	1	-7.1378
ABCB4	12	0.83438	0.96373	0.999996	19758	1	-6.6224	0.037038	0.042326	0.971643	890	1	-6.6224
LCE5A	12	0.13962	0.41738	0.999996	8627	6	-7.618	0.037091	0.042383	0.971643	891	1	-7.618
hsa-mir-135a-2	7	0.39256	0.66936	0.999996	14488	3	-7.3192	0.037125	0.038023	0.971643	892	1	-7.3192
PLAT	12	0.35413	0.70322	0.999996	13817	6	-7.5006	0.037144	0.042433	0.971643	893	1	-7.5006
MED31	9	0.061951	0.22183	0.889987	5459	7	-8.2366	0.037262	0.039292	0.971643	894	1	-8.2366
CTAG1A	10	0.32297	0.65019	0.999996	13248	6	-7.9529	0.037274	0.040284	0.971643	895	1	-7.9529
PDK1	12	0.029169	0.13793	0.798914	3497	7	-7.8681	0.037302	0.042583	0.971643	896	1	-7.8681
FAM111A	12	0.021312	0.10934	0.759006	2902	7	-7.8557	0.037513	0.042763	0.971643	897	1	-7.8557
hsa-mir-4659a	6	0.55381	0.77058	0.999996	16763	3	-7.1257	0.037559	0.038191	0.971643	898	1	-7.1257
TCEB3C	5	0.15111	0.34996	0.966666	9036	3	-8.3482	0.03762	0.037828	0.971643	899	1	-8.3482
DUSP10	10	0.28126	0.60221	0.999996	12352	5	-7.677	0.037626	0.04062	0.971643	900	1	-7.677
PIK3R6	10	0.13894	0.39943	0.995638	8603	3	-6.4544	0.03767	0.040665	0.971643	901	1	-6.4544
SASS6	10	0.73133	0.91675	0.999996	18797	3	-7.2831	0.037714	0.040703	0.971643	902	1	-7.2831
SCN1B	11	0.9884	0.99653	0.999996	21348	2	-6.1436	0.037736	0.04165	0.971643	903	1	-6.1436
hsa-mir-1302-6	7	0.29537	0.57444	0.999996	12661	4	-7.6072	0.037773	0.038676	0.971643	904	1	-7.6072
TKTL2	12	0.23208	0.56456	0.999996	11303	7	-7.6914	0.03783	0.043048	0.971643	905	1	-7.6914
PXT1	12	0.0049441	0.032261	0.55889	1133	9	-8.8501	0.037935	0.043147	0.971643	906	1	-8.8501
XPR1	12	0.17549	0.48358	0.999996	9798	6	-7.4016	0.037988	0.043192	0.971643	907	1	-7.4016
PLA2G4A	12	0.0874	0.30869	0.946705	6671	8	-8.4115	0.038041	0.043243	0.971643	908	1	-8.4115
MRC2	11	0.42989	0.75596	0.999996	15017	3	-7.2108	0.038075	0.041966	0.971643	909	1	-7.2108
RND3	12	0.85695	0.96909	0.999996	19940	4	-6.705	0.038146	0.043337	0.971643	910	1	-6.705
HTN3	4	0.95753	0.95742	0.999996	20918	0	-3.2589	0.03818	0.038261	0.971643	911	1	-3.2589
ENOSF1	12	0.28951	0.63319	0.999996	12537	6	-7.5342	0.038199	0.043385	0.971643	912	1	-7.5342
MOB1A	9	0.66034	0.87674	0.999996	18064	3	-6.6699	0.038411	0.040382	0.971643	913	1	-6.6699
HAUS7	11	0.61704	0.87289	0.999996	17594	4	-5.8332	0.038462	0.042307	0.971643	914	1	-5.8332
SYT16	12	0.28126	0.62373	0.999996	12353	5	-7.3369	0.038621	0.043759	0.971643	915	1	-7.3369
ZZZ3	10	0.91782	0.97818	0.999996	20507	3	-7.014	0.038638	0.041575	0.971643	916	1	-7.014
GTF2F1	12	0.35831	0.70749	0.999996	13904	4	-6.4323	0.038673	0.043806	0.971643	917	1	-6.4323
PPP1R32	11	0.36101	0.69603	0.999996	13956	4	-6.8205	0.038703	0.042524	0.971643	918	1	-6.8205
SLC26A8	12	0.1001	0.33678	0.958209	7221	7	-7.8425	0.038726	0.043848	0.971643	919	1	-7.8425
NBEAL1	11	0.76006	0.93579	0.999996	19092	4	-7.2406	0.038752	0.042574	0.971643	920	1	-7.2406
FYCO1	10	0.61792	0.87068	0.999996	17606	5	-7.4016	0.038857	0.041753	0.971643	921	1	-7.4016
DAAM1	12	0.57974	0.86427	0.999996	17108	3	-7.1188	0.038884	0.043997	0.971643	922	1	-7.1188
MAGEB10	12	0.0038133	0.025995	0.532465	948	8	-8.5654	0.038937	0.04406	0.971643	923	1	-8.5654
ACTR10	11	0.75715	0.93494	0.999996	19058	2	-5.9176	0.038993	0.042808	0.971643	924	1	-5.9176
ABCF2	12	0.15464	0.4459	0.999996	9152	3	-5.6294	0.039042	0.044155	0.971643	925	1	-5.6294
CDR2	9	0.043886	0.17055	0.835695	4459	6	-8.6369	0.039044	0.040959	0.971643	926	1	-8.6369
CTU2	10	0.99989	0.99989	0.999996	21681	0	-6.26	0.039077	0.041936	0.971643	927	1	-6.26
SLC22A1	12	0.079582	0.29081	0.935551	6328	6	-7.8743	0.039095	0.044193	0.971643	928	1	-7.8743
ACO1	10	0.23852	0.54992	0.999996	11438	4	-7.0475	0.039121	0.04197	0.971643	929	1	-7.0475
ZNF687	12	0.10565	0.34871	0.965467	7430	8	-8.1963	0.039148	0.044249	0.971643	930	1	-8.1963
SOST	11	0.84938	0.96353	0.999996	19876	3	-5.7457	0.039187	0.04297	0.971643	931	1	-5.7457
B4GALT5	12	0.017793	0.094907	0.733748	2583	7	-8.3406	0.0392	0.044296	0.971643	932	1	-8.3406
STK40	11	0.010215	0.057449	0.651271	1785	6	-8.144	0.039235	0.043015	0.971643	933	1	-8.144
WHSC1L1	12	0.47838	0.80004	0.999996	15729	4	-7.2951	0.039253	0.044346	0.971643	934	1	-7.2951
CSNK1E	11	0.53279	0.82907	0.999996	16456	5	-7.4209	0.039331	0.043097	0.971643	935	1	-7.4209
hsa-mir-3140	8	0.5914	0.83219	0.999996	17266	4	-7.3304	0.039364	0.04092	0.971643	936	1	-7.3304
GKN2	11	0.24228	0.56978	0.999996	11514	5	-7.6044	0.039428	0.04318	0.971643	937	1	-7.6044
HBE1	12	0.01564	0.08521	0.710591	2380	5	-7.2644	0.039569	0.044623	0.971643	938	1	-7.2644
ZMYM3	11	0.99311	0.99782	0.999996	21439	1	-6.2354	0.039573	0.043329	0.971643	939	1	-6.2354
hsa-mir-6719	5	0.99528	0.99526	0.999996	21494	0	-2.7227	0.039584	0.039744	0.971643	940	1	-2.7227
MTMR8	11	0.05053	0.20284	0.872087	4857	5	-7.2108	0.039621	0.043369	0.971643	941	1	-7.2108
ZNF585B	10	0.46831	0.77332	0.999996	15604	4	-7.2615	0.039648	0.042459	0.971643	942	1	-7.2615
ZNF182	11	0.10293	0.3393	0.960096	7331	7	-8.1154	0.039814	0.04355	0.971643	943	1	-8.1154
CDR1	12	0.078627	0.28863	0.935035	6290	7	-8.1036	0.039938	0.044947	0.971643	944	1	-8.1036
EPPIN-WFDC6	4	0.62219	0.76267	0.999996	17662	2	-6.6773	0.039965	0.040017	0.971643	945	1	-6.6773
PCBD2	12	0.13309	0.40456	0.998905	8402	6	-7.6484	0.040043	0.045041	0.971643	946	1	-7.6484
KLF3	12	0.56489	0.85531	0.999996	16910	3	-7.2581	0.040096	0.045089	0.971643	947	1	-7.2581
TSLP	11	0.71807	0.92195	0.999996	18669	5	-7.5338	0.040297	0.043988	0.971643	948	1	-7.5338
UBA6	12	0.16884	0.47181	0.999996	9592	6	-7.4881	0.040306	0.045292	0.971643	949	1	-7.4881
IFNA7	12	0.63913	0.894	0.999996	17840	4	-6.5378	0.040412	0.045392	0.971643	950	1	-6.5378
PJA2	12	0.16215	0.45964	0.999996	9399	6	-7.8941	0.040464	0.045437	0.971643	951	1	-7.8941
NonTargetingControlGuideForHuman_0444	2	0.062193	0.10933	0.759006	5471	1	-5.0453	0.040475	0.040381	0.971643	952	0	-5.0453
FOXA3	12	0.72448	0.92693	0.999996	18741	5	-6.4291	0.040517	0.045479	0.971643	953	1	-6.4291
PRPF40B	8	0.6754	0.87701	0.999996	18218	2	-7.3619	0.040595	0.042093	0.971643	954	1	-7.3619
SFMBT2	12	0.020217	0.10525	0.750358	2808	8	-8.341	0.040622	0.045578	0.971643	955	1	-8.341
NonTargetingControlGuideForHuman_0940	2	0.087903	0.15085	0.814327	6699	1	-4.8749	0.040707	0.040633	0.971643	956	0	-4.8749
LYNX1	12	0.29505	0.63951	0.999996	12649	4	-7.5622	0.040727	0.04567	0.971643	957	1	-7.5622
SLITRK5	11	0.73559	0.92837	0.999996	18848	3	-7.0385	0.04078	0.044453	0.971643	958	1	-7.0385
THNSL2	12	0.017417	0.093243	0.731258	2542	9	-8.5714	0.04078	0.045723	0.971643	959	1	-8.5714
PRAC1	6	0.56249	0.77674	0.999996	16870	1	-6.4451	0.040863	0.041438	0.971643	960	1	-6.4451
WDR89	12	0.00070101	0.0057159	0.341108	320	7	-7.9042	0.040885	0.045815	0.971643	961	1	-7.9042
ELOVL1	12	0.02748	0.13198	0.789086	3374	8	-8.444	0.04099	0.045909	0.971643	962	1	-8.444
CASKIN2	11	0.35239	0.68818	0.999996	13785	4	-6.6699	0.041021	0.04469	0.971643	963	1	-6.6699
KLK9	11	0.26456	0.60033	0.999996	12012	7	-7.8021	0.041117	0.044788	0.971643	964	1	-7.8021
ARMS2	11	0.20538	0.5162	0.999996	10633	7	-8.1909	0.041165	0.044827	0.971643	965	1	-8.1909
CNTN6	12	0.12934	0.39718	0.995294	8270	6	-7.4806	0.041201	0.046106	0.971643	966	1	-7.4806
SH3RF1	11	0.22811	0.54967	0.999996	11203	7	-8.1154	0.041214	0.044879	0.971643	967	1	-8.1154
ARHGAP23	12	0.68168	0.9106	0.999996	18277	5	-6.7816	0.041253	0.046151	0.971643	968	1	-6.7816
CHRM4	12	0.021654	0.11062	0.761341	2929	9	-8.6462	0.041358	0.046235	0.971643	969	1	-8.6462
DLGAP5	10	0.5614	0.83551	0.999996	16856	5	-7.5682	0.041403	0.044055	0.971643	970	1	-7.5682
SERINC2	12	0.038545	0.17024	0.835499	4138	8	-7.9121	0.041411	0.046283	0.971643	971	1	-7.9121
ALDH18A1	11	0.9559	0.99	0.999996	20889	1	-6.6699	0.041503	0.045148	0.971643	972	1	-6.6699
TEX13A	12	0.28476	0.62774	0.999996	12435	4	-6.5675	0.041516	0.046372	0.971643	973	1	-6.5675
EPB49	10	0.81794	0.95131	0.999996	19625	2	-6.7135	0.041579	0.04421	0.971643	974	1	-6.7135
CDRT15L2	12	0.21787	0.54654	0.999996	10955	7	-7.5437	0.041621	0.046454	0.971643	975	1	-7.5437
MT1M	10	0.0015699	0.010923	0.426036	511	8	-9.0528	0.041622	0.044255	0.971643	976	1	-9.0528
PIK3CG	12	0.14678	0.4311	0.999996	8883	7	-7.6794	0.041674	0.046507	0.971643	977	1	-7.6794
BLOC1S1	11	0.90749	0.97929	0.999996	20407	3	-7.2905	0.041696	0.045318	0.971643	978	1	-7.2905
MTIF3	10	0.032687	0.14168	0.8048	3737	5	-7.9824	0.04171	0.044341	0.971643	979	1	-7.9824
PIGN	12	0.018021	0.095952	0.736635	2602	6	-7.5883	0.041726	0.046554	0.971643	980	1	-7.5883
ACSBG2	10	0.019348	0.0934	0.731258	2733	5	-7.455	0.041798	0.044427	0.971643	981	1	-7.455
THOC1	8	0.83074	0.94199	0.999996	19734	3	-5.5406	0.041824	0.043285	0.971643	982	1	-5.5406
CRY2	12	0.14539	0.42849	0.999996	8835	6	-7.9858	0.041831	0.046655	0.971643	983	1	-7.9858
ZNF554	11	0.24191	0.56926	0.999996	11508	7	-8.0118	0.04184	0.045445	0.971643	984	1	-8.0118
DDB1	10	0.49749	0.79331	0.999996	15999	3	-7.1413	0.041842	0.044472	0.971643	985	1	-7.1413
MZT2A	10	0.97274	0.99155	0.999996	21094	2	-5.6633	0.041885	0.044517	0.971643	986	1	-5.6633
ZNF385D	11	0.00032298	0.0027686	0.287271	178	6	-7.7148	0.041888	0.045484	0.971643	987	1	-7.7148
ALPK2	12	0.84955	0.96734	0.999996	19879	3	-7.3197	0.041936	0.046747	0.971643	988	1	-7.3197
CLEC1A	12	0.32908	0.67686	0.999996	13356	6	-7.3986	0.041989	0.046786	0.971643	989	1	-7.3986
S100B	10	0.13547	0.39261	0.9922	8485	6	-8.0629	0.042017	0.044637	0.971643	990	1	-8.0629
DPYSL5	12	0.60715	0.88028	0.999996	17466	6	-7.5807	0.042042	0.046837	0.971643	991	1	-7.5807
ISYNA1	8	0.99888	0.99887	0.999996	21609	0	-4.7003	0.04207	0.0435	0.971643	992	1	-4.7003
MTMR11	12	0.71944	0.925	0.999996	18682	2	-6.1335	0.042094	0.046881	0.971643	993	1	-6.1335
OR4F29	2	0.98666	0.98674	0.999996	21302	0	-2.1562	0.042134	0.042043	0.971643	994	0	-2.1562
NonTargetingControlGuideForHuman_0026	2	0.83867	0.83864	0.999996	19791	0	-3.5468	0.042143	0.042052	0.971643	995	0	-3.5468
TMEM234	10	0.80164	0.94475	0.999996	19477	4	-7.3914	0.042192	0.044806	0.971643	996	1	-7.3914
hsa-mir-6512	8	0.90189	0.96436	0.999996	20355	2	-5.3172	0.042245	0.043667	0.971643	997	1	-5.3172
DPYD	12	0.37855	0.72785	0.999996	14279	4	-7.1634	0.042252	0.047013	0.971643	998	1	-7.1634
E2F1	11	0.97889	0.99468	0.999996	21174	2	-6.6231	0.042274	0.045869	0.971643	999	1	-6.6231
DRD5	12	0.22731	0.55863	0.999996	11186	7	-8.0022	0.042357	0.047105	0.971643	1000	1	-8.0022
hsa-mir-4795	6	0.082259	0.24099	0.90497	6447	4	-8.4244	0.042498	0.043033	0.971643	1001	1	-8.4244
hsa-mir-1289-2	6	0.50656	0.73654	0.999996	16135	1	-4.6034	0.04255	0.043084	0.971643	1002	1	-4.6034
EVC2	12	0.021454	0.10987	0.759257	2917	7	-8.2145	0.042619	0.047349	0.971643	1003	1	-8.2145
GP1BA	10	0.34497	0.67424	0.999996	13647	4	-6.8588	0.042674	0.045245	0.971643	1004	1	-6.8588
ATP5L2	10	0.92119	0.9792	0.999996	20546	2	-6.0901	0.042718	0.045287	0.971643	1005	1	-6.0901
hsa-mir-6844	2	0.0044082	0.0085562	0.395628	1053	1	-5.5857	0.042793	0.042694	0.971643	1006	0	-5.5857
TNFAIP2	12	0.87453	0.97333	0.999996	20109	3	-7.101	0.042882	0.047578	0.971643	1007	1	-7.101
NAPEPLD	12	0.18668	0.50288	0.999996	10157	5	-7.477	0.042987	0.047674	0.971643	1008	1	-7.477
PCP2	12	0.42635	0.76455	0.999996	14953	5	-6.6534	0.043039	0.047718	0.971643	1009	1	-6.6534
PDLIM1	11	0.5103	0.81694	0.999996	16185	4	-6.616	0.043237	0.046784	0.971643	1010	1	-6.616
NonTargetingControlGuideForHuman_0717	2	0.069007	0.12046	0.777951	5827	1	-5.082	0.043248	0.043133	0.971643	1011	0	-5.082
STX1B	12	0.48661	0.80551	0.999996	15850	5	-6.8163	0.043249	0.047906	0.971643	1012	1	-6.8163
NonTargetingControlGuideForHuman_0980	2	0.74976	0.74964	0.999996	18987	1	-3.746	0.043275	0.043163	0.971643	1013	0	-3.746
AIM2	11	0.053056	0.21014	0.877396	4996	5	-7.3023	0.043285	0.046827	0.971643	1014	1	-7.3023
MRPL19	12	0.71438	0.92314	0.999996	18623	4	-6.8621	0.043302	0.047953	0.971643	1015	1	-6.8621
ZNF880	12	0.3863	0.73545	0.999996	14394	7	-7.7492	0.043459	0.0481	0.971643	1016	1	-7.7492
PROP1	12	0.65349	0.89967	0.999996	18004	5	-6.1553	0.043512	0.048148	0.971643	1017	1	-6.1553
NonTargetingControlGuideForHuman_0837	2	0.13698	0.22607	0.892725	8542	1	-4.8296	0.043524	0.04341	0.971643	1018	0	-4.8296
SMIM5	11	0.98183	0.99517	0.999996	21224	2	-6.2647	0.043574	0.047093	0.971643	1019	1	-6.2647
RBM48	12	0.082099	0.29665	0.939751	6438	7	-8.372	0.043617	0.048248	0.971643	1020	1	-8.372
TM4SF1	11	0.0052978	0.033895	0.562614	1193	6	-7.9589	0.043622	0.047132	0.971643	1021	1	-7.9589
CCDC120	10	0.82911	0.95555	0.999996	19724	2	-7.0239	0.043637	0.046143	0.971643	1022	1	-7.0239
THOP1	8	0.12769	0.3599	0.972475	8215	4	-7.5909	0.043683	0.045051	0.971643	1023	1	-7.5909
NonTargetingControlGuideForHuman_0369	2	0.28575	0.40473	0.999165	12454	1	-4.6291	0.043764	0.043673	0.971643	1024	0	-4.6291
TEPP	10	0.028812	0.12811	0.784278	3461	6	-7.8935	0.043768	0.046249	0.971643	1025	1	-7.8935
C1orf27	12	0.093654	0.32266	0.956627	6932	7	-8.2868	0.043774	0.048392	0.971643	1026	1	-8.2868
WDR82	9	0.92792	0.97817	0.999996	20616	2	-5.9034	0.043781	0.045405	0.971643	1027	1	-5.9034
hsa-mir-548ag-1	7	0.75407	0.90267	0.999996	19028	2	-6.8674	0.043803	0.044436	0.971643	1028	1	-6.8674
ABL1	8	0.11801	0.33997	0.960357	7893	5	-8.5654	0.043823	0.045194	0.971643	1029	1	-8.5654
YPEL4	11	0.078252	0.27835	0.929814	6278	3	-5.5688	0.043862	0.047358	0.971643	1030	1	-5.5688
HIST2H3A	9	0.94836	0.98287	0.999996	20810	2	-6.7737	0.043899	0.045512	0.971643	1031	1	-6.7737
SMIM8	10	0.082262	0.27978	0.931414	6448	6	-8.1903	0.043899	0.046364	0.971643	1032	1	-8.1903
USP22	11	0.24337	0.57128	0.999996	11540	7	-7.753	0.04391	0.047404	0.971643	1033	1	-7.753
hsa-mir-4786	8	0.37247	0.67755	0.999996	14165	3	-7.247	0.043928	0.045301	0.971643	1034	1	-7.247
EML2	10	0.37791	0.70851	0.999996	14260	2	-5.2673	0.043943	0.046417	0.971643	1035	1	-5.2673
NBPF9	8	0.99775	0.99776	0.999996	21567	0	-6.0167	0.043998	0.045364	0.971643	1036	1	-6.0167
IQCA1	11	0.026677	0.12637	0.782372	3312	8	-8.6006	0.044006	0.047488	0.971643	1037	1	-8.6006
GNB1	11	0.0051963	0.033342	0.561313	1176	6	-7.8141	0.044055	0.047533	0.971643	1038	1	-7.8141
PBRM1	11	0.30551	0.64407	0.999996	12876	5	-7.5812	0.044103	0.047573	0.971643	1039	1	-7.5812
ZNF814	12	0.20655	0.5319	0.999996	10661	4	-6.3358	0.044141	0.048708	0.971643	1040	1	-6.3358
NR2C2	11	0.11074	0.35731	0.970642	7644	6	-8.2284	0.044151	0.047622	0.971643	1041	1	-8.2284
TFR2	12	0.31309	0.65958	0.999996	13036	6	-7.624	0.044194	0.048759	0.971643	1042	1	-7.624
PPIC	12	0.0023726	0.017169	0.476085	690	9	-8.825	0.044246	0.048805	0.971643	1043	1	-8.825
TMEM179B	11	0.034519	0.15492	0.81772	3889	7	-8.7806	0.044247	0.047714	0.971643	1044	1	-8.7806
METTL24	10	0.48666	0.78591	0.999996	15853	5	-7.7936	0.044293	0.04676	0.971643	1045	1	-7.7936
RP2	11	0.90994	0.97978	0.999996	20440	2	-7.0814	0.044295	0.047752	0.971643	1046	1	-7.0814
FGF11	12	0.77707	0.94668	0.999996	19247	4	-5.5346	0.044298	0.048865	0.971643	1047	1	-5.5346
VNN2	12	0.0012686	0.0097417	0.411007	437	7	-8.8299	0.044351	0.04891	0.971643	1048	1	-8.8299
OR4K1	10	0.045615	0.18487	0.852794	4564	7	-8.5374	0.044359	0.046821	0.971643	1049	1	-8.5374
ZNF416	12	0.067805	0.26072	0.916116	5758	7	-7.7937	0.044456	0.049013	0.971643	1050	1	-7.7937
hsa-mir-1255a	7	0.11314	0.31199	0.950122	7737	2	-4.1894	0.044508	0.045104	0.971643	1051	1	-4.1894
ENPP3	12	0.026187	0.12734	0.783933	3262	8	-8.3058	0.044508	0.04906	0.971643	1052	1	-8.3058
CCZ1B	6	0.63216	0.82649	0.999996	17758	2	-7.1875	0.044525	0.044986	0.971643	1053	1	-7.1875
C7orf61	12	0.88691	0.9764	0.999996	20219	3	-6.1763	0.044613	0.049151	0.971643	1054	1	-6.1763
SFXN5	11	0.25259	0.584	0.999996	11734	6	-8.3969	0.044631	0.048065	0.971643	1055	1	-8.3969
NBPF24	8	0.35924	0.6662	0.999996	13923	4	-7.8262	0.044838	0.04618	0.971643	1056	1	-7.8262
AKIP1	11	0.17596	0.47043	0.999996	9809	5	-7.0515	0.044872	0.048294	0.971643	1057	1	-7.0515
GPR137B	11	0.79937	0.94792	0.999996	19461	3	-6.7737	0.04492	0.048337	0.971643	1058	1	-6.7737
USP34	12	0.041679	0.18055	0.849116	4319	6	-7.8206	0.044927	0.049436	0.971643	1059	1	-7.8206
ABCB1	11	0.31355	0.65181	0.999996	13045	5	-7.6628	0.045016	0.048428	0.971643	1060	1	-7.6628
hsa-mir-5681a	8	0.40715	0.70315	0.999996	14666	3	-7.3783	0.045048	0.046367	0.971643	1061	1	-7.3783
APCDD1L	10	0.70517	0.9063	0.999996	18530	4	-5.9299	0.045123	0.047532	0.971643	1062	1	-5.9299
RBM10	12	0.99982	0.99981	0.999996	21668	0	-6.3815	0.045294	0.049767	0.971643	1063	1	-6.3815
LTB4R2	9	0.40871	0.71468	0.999996	14695	4	-6.9284	0.045316	0.046867	0.971643	1064	1	-6.9284
KRBOX1	11	0.71382	0.91995	0.999996	18613	5	-6.5312	0.0454	0.048784	0.971643	1065	1	-6.5312
DNAJA2	12	0.64443	0.89605	0.999996	17903	5	-7.5528	0.045451	0.049913	0.971643	1066	1	-7.5528
LIG1	10	0.26644	0.58445	0.999996	12053	4	-6.4221	0.045516	0.047916	0.971643	1067	1	-6.4221
ALOX15B	12	0.79401	0.95292	0.999996	19411	4	-7.1525	0.045661	0.050102	0.971643	1068	1	-7.1525
hsa-mir-499a	7	0.98723	0.98806	0.999996	21318	1	-5.7714	0.045673	0.046252	0.971643	1069	1	-5.7714
RAX	12	0.1667	0.46795	0.999996	9529	7	-7.9997	0.045713	0.050147	0.971643	1070	1	-7.9997
NonTargetingControlGuideForHuman_0570	2	0.96603	0.96624	0.999996	21012	0	-2.9569	0.045714	0.045646	0.971643	1071	0	-2.9569
VEGFC	12	0.017673	0.094384	0.732965	2567	7	-8.4986	0.045818	0.050243	0.971643	1072	1	-8.4986
CACNA1F	11	0.0012037	0.0089187	0.403781	420	7	-8.4491	0.045832	0.049185	0.971643	1073	1	-8.4491
CHST8	12	0.54677	0.84413	0.999996	16662	6	-7.64	0.04587	0.050288	0.971643	1074	1	-7.64
SLC25A13	12	0.12126	0.38112	0.985537	8003	6	-7.4036	0.045922	0.050332	0.971643	1075	1	-7.4036
POU5F1B	12	0.64443	0.89605	0.999996	17904	5	-6.0469	0.045975	0.050377	0.971643	1076	1	-6.0469
OR5H2	11	0.013258	0.071018	0.684505	2126	7	-8.3903	0.046024	0.049359	0.971643	1077	1	-8.3903
SDC3	10	0.32878	0.65661	0.999996	13354	4	-7.5286	0.046171	0.048528	0.971643	1078	1	-7.5286
POTEE	9	1.7537e-05	0.00013309	0.137624	19	6	-7.9291	0.04622	0.047704	0.971643	1079	1	-7.9291
FAM196B	12	0.067216	0.25905	0.915854	5730	5	-6.7651	0.046236	0.050584	0.971643	1080	1	-6.7651
OR5D14	12	0.28853	0.63208	0.999996	12514	7	-7.7418	0.046393	0.050727	0.971643	1081	1	-7.7418
L3HYPDH	11	0.20918	0.52192	0.999996	10731	7	-8.1819	0.046408	0.049746	0.971643	1082	1	-8.1819
hsa-mir-4517	8	0.26682	0.55869	0.999996	12064	1	-5.8297	0.046412	0.047689	0.971643	1083	1	-5.8297
NUCKS1	12	0.079582	0.29081	0.935551	6327	7	-7.6954	0.046498	0.050821	0.971643	1084	1	-7.6954
SSX2IP	12	0.65828	0.9015	0.999996	18044	4	-7.1509	0.04655	0.050873	0.971643	1085	1	-7.1509
VTN	11	0.34631	0.68265	0.999996	13678	5	-7.1588	0.046552	0.04988	0.971643	1086	1	-7.1588
DEFA4	12	0.18391	0.49817	0.999996	10079	7	-7.6502	0.046603	0.050918	0.971643	1087	1	-7.6502
OR4K13	12	0.0094134	0.055419	0.646045	1696	8	-8.875	0.046655	0.050968	0.971643	1088	1	-8.875
PDZD7	11	0.11217	0.36057	0.972475	7698	8	-8.2579	0.046696	0.050005	0.971643	1089	1	-8.2579
FMN2	11	0.78377	0.94306	0.999996	19304	4	-6.7435	0.046792	0.050096	0.971643	1090	1	-6.7435
LRRD1	12	0.17161	0.47672	0.999996	9673	7	-7.8173	0.046864	0.051159	0.971643	1091	1	-7.8173
DBF4B	12	0.85257	0.96806	0.999996	19898	3	-5.7918	0.046917	0.05121	0.971643	1092	1	-5.7918
ACER1	12	0.35865	0.70784	0.999996	13909	4	-6.5571	0.046969	0.051257	0.971643	1093	1	-6.5571
HCFC1R1	11	0.48621	0.80088	0.999996	15845	4	-6.56	0.046984	0.050288	0.971643	1094	1	-6.56
IFITM5	12	0.093928	0.32328	0.956627	6941	7	-8.3896	0.047021	0.051301	0.971643	1095	1	-8.3896
CAMKV	11	0.15413	0.43467	0.999996	9137	4	-6.7219	0.047176	0.050459	0.971643	1096	1	-6.7219
SLC2A3	12	0.2116	0.53852	0.999996	10793	5	-7.5975	0.047178	0.051451	0.971643	1097	1	-7.5975
GCH1	12	0.424	0.76287	0.999996	14920	6	-7.6525	0.04723	0.051506	0.971643	1098	1	-7.6525
DRAP1	11	0.43094	0.75684	0.999996	15032	2	-6.1748	0.047271	0.050544	0.971643	1099	1	-6.1748
TASP1	11	0.011812	0.064612	0.672315	1956	5	-7.4595	0.047319	0.050587	0.971643	1100	1	-7.4595
WBP11	9	0.33998	0.6515	0.999996	13563	1	-6.3723	0.04732	0.048794	0.971643	1101	1	-6.3723
KLHDC2	12	0.0009539	0.0075116	0.374463	374	5	-6.6788	0.047335	0.051596	0.971643	1102	1	-6.6788
SLC51A	11	0.0091275	0.05242	0.637745	1665	5	-7.2323	0.047367	0.050635	0.971643	1103	1	-7.2323
RPRD2	12	0.4841	0.80385	0.999996	15813	4	-7.0432	0.047544	0.051799	0.971643	1104	1	-7.0432
NDE1	11	0.17075	0.46206	0.999996	9656	3	-7.2501	0.047559	0.050815	0.971643	1105	1	-7.2501
VWA5B2	12	0.16519	0.4652	0.999996	9486	4	-5.7466	0.047622	0.051877	0.971643	1106	1	-5.7466
COX17	8	0.98637	0.99075	0.999996	21296	1	-6.2817	0.047635	0.048878	0.971643	1107	1	-6.2817
NonTargetingControlGuideForHuman_0957	2	0.53171	0.56579	0.999996	16443	1	-4.4686	0.047697	0.04758	0.971643	1108	0	-4.4686
TMUB2	12	0.45734	0.7859	0.999996	15453	6	-7.7623	0.047701	0.051935	0.971643	1109	1	-7.7623
FBXO36	11	0.31794	0.65596	0.999996	13148	4	-6.1514	0.047751	0.050997	0.971643	1110	1	-6.1514
NAT6	10	0.97636	0.99243	0.999996	21135	2	-6.0316	0.047829	0.050049	0.971643	1111	1	-6.0316
ZNF324B	12	0.57984	0.86433	0.999996	17111	3	-6.901	0.047857	0.052077	0.971643	1112	1	-6.901
NonTargetingControlGuideForHuman_0317	2	0.025917	0.047593	0.618871	3243	1	-5.4189	0.047902	0.04776	0.971643	1113	0	-5.4189
DLG2	10	0.70522	0.90632	0.999996	18532	4	-5.4928	0.047916	0.050119	0.971643	1114	1	-5.4928
ELOVL5	11	0.022137	0.10838	0.756963	2967	7	-8.8821	0.048278	0.051472	0.971643	1115	1	-8.8821
NLRP4	11	0.10676	0.34819	0.965459	7482	8	-7.8175	0.048326	0.051518	0.971643	1116	1	-7.8175
PDS5B	12	0.86462	0.97095	0.999996	20006	4	-7.0279	0.048328	0.052511	0.971643	1117	1	-7.0279
NonTargetingControlGuideForHuman_0354	2	0.98974	0.98977	0.999996	21376	0	-2.102	0.048462	0.048333	0.971643	1118	0	-2.102
TSC22D4	12	0.39518	0.74217	0.999996	14515	5	-7.0394	0.048484	0.052654	0.971643	1119	1	-7.0394
C15orf56	11	0.22196	0.54077	0.999996	11055	6	-7.8371	0.048517	0.051688	0.971643	1120	1	-7.8371
C6orf7	12	0.40907	0.75217	0.999996	14699	3	-5.863	0.048536	0.052716	0.971643	1121	1	-5.863
SLC35G6	12	0.22862	0.56021	0.999996	11215	5	-6.6301	0.048641	0.052813	0.971643	1122	1	-6.6301
GIP	12	0.091847	0.31863	0.954691	6849	6	-8.0039	0.048693	0.05286	0.971643	1123	1	-8.0039
OR5T2	11	0.032833	0.14965	0.813048	3753	8	-8.6049	0.048756	0.051911	0.971643	1124	1	-8.6049
HRCT1	12	0.90715	0.98151	0.999996	20400	3	-6.6677	0.048798	0.05296	0.971643	1125	1	-6.6677
GGA3	11	0.13927	0.40945	0.999165	8617	7	-8.0375	0.048804	0.05195	0.971643	1126	1	-8.0375
hsa-mir-1291	8	0.76284	0.91261	0.999996	19112	3	-6.3728	0.048891	0.050097	0.971643	1127	1	-6.3728
CASP9	11	0.10278	0.33892	0.959749	7321	7	-8.0794	0.0489	0.052036	0.971643	1128	1	-8.0794
CYP46A1	12	0.40225	0.74725	0.999996	14598	6	-7.0155	0.048954	0.053111	0.971643	1129	1	-7.0155
MORN3	12	0.53151	0.83457	0.999996	16439	4	-7.1069	0.049058	0.053203	0.971643	1130	1	-7.1069
MORN2	11	0.0044837	0.029208	0.542872	1062	7	-8.0778	0.049092	0.052206	0.971643	1131	1	-8.0778
NonTargetingControlGuideForHuman_0830	2	0.59552	0.61408	0.999996	17321	1	-4.2709	0.049092	0.048979	0.971643	1132	0	-4.2709
RAB21	9	0.26045	0.57241	0.999996	11934	4	-7.2465	0.049125	0.050466	0.971643	1133	1	-7.2465
DNAJC5B	12	0.29762	0.64243	0.999996	12707	7	-7.8315	0.049163	0.053295	0.971643	1134	1	-7.8315
ANKS1B	12	0.13944	0.41702	0.999996	8622	6	-7.9996	0.049215	0.053339	0.971643	1135	1	-7.9996
SPATA31A3	4	0.96377	0.96371	0.999996	20989	0	-3.9423	0.049243	0.049141	0.971643	1136	0	-3.9423
TET2	12	0.1279	0.39435	0.993475	8224	6	-7.744	0.049267	0.053377	0.971643	1137	1	-7.744
HIST1H2AI	7	0.64448	0.84237	0.999996	17906	2	-4.4288	0.049281	0.049726	0.971643	1138	1	-4.4288
MTDH	12	0.30854	0.65452	0.999996	12949	6	-7.4216	0.049319	0.053428	0.971643	1139	1	-7.4216
LOC649330	2	0.91134	0.91141	0.999996	20453	0	-3.3313	0.049385	0.049266	0.971643	1140	0	-3.3313
GTF2H3	9	0.84261	0.9507	0.999996	19826	3	-6.91	0.049399	0.050727	0.971643	1141	1	-6.91
MOS	11	0.5877	0.85787	0.999996	17214	4	-6.7965	0.049426	0.052519	0.971643	1142	1	-6.7965
CSNK1D	10	0.2012	0.5015	0.999996	10528	3	-7.1125	0.049483	0.051567	0.971643	1143	1	-7.1125
NonTargetingControlGuideForHuman_0109	2	0.00062839	0.0012183	0.244637	289	1	-6.0273	0.049554	0.04944	0.971643	1144	0	-6.0273
SESN2	9	0.43403	0.73687	0.999996	15087	5	-7.4064	0.049556	0.050873	0.971643	1145	1	-7.4064
SPTB	12	0.019775	0.10356	0.747113	2767	8	-8.4396	0.04958	0.053659	0.971643	1146	1	-8.4396
RIF1	11	0.9485	0.98818	0.999996	20812	2	-7.2323	0.049618	0.05269	0.971643	1147	1	-7.2323
WBSCR22	12	0.25511	0.59285	0.999996	11803	4	-6.2344	0.049632	0.05371	0.971643	1148	1	-6.2344
PLCG1	12	0.3352	0.68337	0.999996	13475	6	-7.831	0.049789	0.053858	0.971643	1149	1	-7.831
hsa-mir-548w	6	0.97362	0.97596	0.999996	21104	1	-5.0618	0.049827	0.05008	0.971643	1150	1	-5.0618
FAM47E-STBD1	4	0.049812	0.14417	0.806529	4814	3	-8.6115	0.049909	0.049827	0.971643	1151	0	-8.6115
ITPKC	11	0.13869	0.40846	0.999165	8593	5	-6.8242	0.05	0.053033	0.971643	1152	1	-6.8242
MPP7	11	0.30977	0.64817	0.999996	12973	6	-7.7278	0.050048	0.053079	0.971643	1153	1	-7.7278
PHLDB3	10	0.015344	0.077807	0.693397	2345	8	-8.3146	0.050092	0.052125	0.971643	1154	1	-8.3146
NonTargetingControlGuideForHuman_0245	2	0.19602	0.31096	0.947949	10412	1	-4.9466	0.050114	0.050002	0.971643	1155	0	-4.9466
LPL	12	0.17481	0.48239	0.999996	9771	8	-7.9141	0.050154	0.054169	0.971643	1156	1	-7.9141
CRISPLD2	10	0.56658	0.83886	0.999996	16935	5	-7.4296	0.050266	0.052287	0.971643	1157	1	-7.4296
HIST1H1C	12	0.74792	0.93592	0.999996	18966	4	-5.7655	0.05031	0.054305	0.971643	1158	1	-5.7655
NTMT1	12	0.37149	0.72082	0.999996	14145	7	-7.7548	0.050362	0.054351	0.971643	1159	1	-7.7548
CASQ2	11	0.55418	0.84033	0.999996	16769	5	-7.5928	0.050383	0.053391	0.971643	1160	1	-7.5928
KRT80	9	0.59196	0.84113	0.999996	17272	3	-6.8674	0.050417	0.051716	0.971643	1161	1	-6.8674
TSTD2	12	0.020413	0.10599	0.751609	2833	9	-8.6512	0.050467	0.054434	0.971643	1162	1	-8.6512
NPAP1	10	0.7003	0.90435	0.999996	18465	4	-7.545	0.05057	0.052572	0.971643	1163	1	-7.545
IL17B	12	0.006778	0.041945	0.597034	1377	7	-8.9467	0.050571	0.054531	0.971643	1164	1	-8.9467
C6orf25	11	0.48252	0.79801	0.999996	15785	4	-7.0411	0.050717	0.053691	0.971643	1165	1	-7.0411
LEFTY2	11	0.53674	0.83115	0.999996	16512	2	-6.0789	0.050765	0.053732	0.971643	1166	1	-6.0789
EPB41L2	11	0.045772	0.18903	0.858311	4573	7	-7.9559	0.050861	0.053818	0.971643	1167	1	-7.9559
hsa-mir-520g	4	0.45928	0.63966	0.999996	15485	2	-6.9884	0.050873	0.050808	0.971643	1168	0	-6.9884
MT2A	8	0.37251	0.67758	0.999996	14170	3	-7.0253	0.050877	0.052004	0.971643	1169	1	-7.0253
TM2D2	12	0.00026783	0.0024794	0.283565	153	10	-9.0442	0.051092	0.054996	0.971643	1170	1	-9.0442
ELANE	11	0.056858	0.22089	0.889054	5192	6	-8.6526	0.0511	0.054048	0.971643	1171	1	-8.6526
PMP22	11	0.27074	0.60851	0.999996	12145	4	-7	0.051147	0.054094	0.971643	1172	1	-7
ACOX1	11	0.8674	0.96931	0.999996	20032	4	-7.3526	0.051195	0.054133	0.971643	1173	1	-7.3526
CHPF	12	0.52064	0.82769	0.999996	16303	4	-6.9089	0.051248	0.055131	0.971643	1174	1	-6.9089
PHOX2A	11	0.3187	0.65669	0.999996	13161	4	-7.0814	0.051291	0.054224	0.971643	1175	1	-7.0814
NonTargetingControlGuideForHuman_0313	2	0.10631	0.17967	0.84801	7464	1	-5.1749	0.051445	0.051315	0.971643	1176	0	-5.1749
UNC79	12	0.0085169	0.050891	0.62956	1597	8	-8.0891	0.051613	0.05547	0.971643	1177	1	-8.0891
RHAG	12	0.043245	0.18559	0.852913	4419	8	-8.2498	0.051665	0.055518	0.971643	1178	1	-8.2498
ALS2CR8	11	0.019578	0.098008	0.737034	2754	8	-8.6736	0.051768	0.054679	0.971643	1179	1	-8.6736
PPP1R37	11	0.935	0.98504	0.999996	20686	3	-5.9762	0.051816	0.054725	0.971643	1180	1	-5.9762
hsa-mir-4268	8	0.29947	0.59829	0.999996	12749	4	-7.9092	0.051816	0.052882	0.971643	1181	1	-7.9092
OR52D1	12	0.0012118	0.0093702	0.406881	424	8	-9.0382	0.051821	0.055661	0.971643	1182	1	-9.0382
EIF4A2	12	0.05417	0.22018	0.887507	5062	9	-8.3833	0.051873	0.055705	0.971643	1183	1	-8.3833
GSTA1	12	0.68778	0.91295	0.999996	18338	5	-7.0007	0.051925	0.055752	0.971643	1184	1	-7.0007
HK1	12	0.0060223	0.038065	0.58006	1295	6	-7.8529	0.052029	0.055846	0.971643	1185	1	-7.8529
ART1	11	0.094785	0.31969	0.956316	6983	6	-8.0031	0.052054	0.054931	0.971643	1186	1	-8.0031
FNDC9	12	0.075434	0.28122	0.932148	6132	4	-6.8199	0.052081	0.055888	0.971643	1187	1	-6.8199
SPR	11	0.19907	0.50658	0.999996	10481	5	-7.6158	0.052102	0.054976	0.971643	1188	1	-7.6158
CCNB1	12	0.901	0.97996	0.999996	20346	4	-6.5326	0.052185	0.05599	0.971643	1189	1	-6.5326
LTB	11	0.048556	0.1972	0.867871	4739	6	-7.7874	0.052198	0.055062	0.971643	1190	1	-7.7874
GALM	10	0.076616	0.26675	0.919136	6182	6	-8.0504	0.052221	0.054137	0.971643	1191	1	-8.0504
UTP14A	8	0.56202	0.81267	0.999996	16864	2	-6.9159	0.052233	0.053275	0.971643	1192	1	-6.9159
HES3	12	0.005091	0.033048	0.561313	1158	6	-7.0887	0.052341	0.056131	0.971643	1193	1	-7.0887
TICAM1	10	0.10943	0.33966	0.960096	7588	6	-8.0286	0.052351	0.054257	0.971643	1194	1	-8.0286
POLB	11	0.0049552	0.031924	0.557124	1135	8	-8.722	0.052388	0.055228	0.971643	1195	1	-8.722
PPM1J	12	0.87043	0.97233	0.999996	20068	4	-7.4801	0.052393	0.056177	0.971643	1196	1	-7.4801
OR10A4	10	0.46714	0.7725	0.999996	15590	5	-6.0539	0.052394	0.054301	0.971643	1197	1	-6.0539
VCPIP1	11	0.38878	0.72083	0.999996	14439	5	-7.0614	0.052436	0.055271	0.971643	1198	1	-7.0614
BSPH1	9	0.095163	0.30448	0.945612	6997	6	-8.3837	0.05249	0.053687	0.971643	1199	1	-8.3837
TARS	10	0.97054	0.99108	0.999996	21066	2	-6.9389	0.052568	0.054471	0.971643	1200	1	-6.9389
hsa-mir-3202-1	7	0.63462	0.83704	0.999996	17788	3	-7.2258	0.052664	0.053072	0.971643	1201	1	-7.2258
TRIM38	12	0.36861	0.71793	0.999996	14094	7	-7.7407	0.052757	0.056504	0.971643	1202	1	-7.7407
SPANXN3	11	0.54313	0.83453	0.999996	16608	5	-6.9948	0.052865	0.05566	0.971643	1203	1	-6.9948
DHRS1	9	0.024508	0.10977	0.759257	3136	4	-7.6384	0.05292	0.054099	0.971643	1204	1	-7.6384
STAR	11	0.95547	0.98989	0.999996	20884	3	-6.2054	0.052961	0.05575	0.971643	1205	1	-6.2054
INS	12	0.17994	0.49134	0.999996	9941	6	-7.5522	0.052991	0.05672	0.971643	1206	1	-7.5522
hsa-mir-450a-1	4	0.85637	0.87946	0.999996	19933	1	-5.2502	0.053043	0.052979	0.971643	1207	0	-5.2502
GJC3	11	0.10245	0.33818	0.959301	7308	4	-6.4097	0.053056	0.055838	0.971643	1208	1	-6.4097
IRAK1BP1	11	0.0094279	0.053785	0.642696	1702	5	-7.0411	0.053199	0.055967	0.971643	1209	1	-7.0411
SFI1	10	0.65682	0.88708	0.999996	18035	4	-7.5397	0.053262	0.055149	0.971643	1210	1	-7.5397
hsa-mir-3189	8	0.31976	0.62209	0.999996	13186	5	-7.9166	0.053276	0.054224	0.971643	1211	1	-7.9166
hsa-mir-4316	6	0.33158	0.60257	0.999996	13408	2	-5.9307	0.053278	0.053507	0.971643	1212	1	-5.9307
DDX6	11	0.71033	0.91835	0.999996	18582	3	-6.6237	0.053294	0.056057	0.971643	1213	1	-6.6237
C7orf65	10	0.5387	0.82083	0.999996	16548	5	-7.6498	0.053305	0.055186	0.971643	1214	1	-7.6498
hsa-mir-4274	8	0.80724	0.93166	0.999996	19538	3	-6.7722	0.053415	0.054359	0.971643	1215	1	-6.7722
SSMEM1	11	0.19392	0.49867	0.999996	10367	6	-8.3011	0.053485	0.056235	0.971643	1216	1	-8.3011
hsa-mir-597	8	0.0057915	0.031473	0.554797	1266	7	-8.8362	0.053519	0.054457	0.971643	1217	1	-8.8362
GRHL1	11	0.016846	0.0866	0.714374	2501	8	-8.9379	0.05358	0.05632	0.971643	1218	1	-8.9379
PHF15	12	0.63526	0.89245	0.999996	17798	3	-6.2261	0.053589	0.057258	0.971643	1219	1	-6.2261
OR52M1	12	0.27824	0.62022	0.999996	12291	7	-7.8881	0.053641	0.05731	0.971643	1220	1	-7.8881
STIL	11	0.28418	0.62313	0.999996	12422	5	-7.5695	0.053676	0.056406	0.971643	1221	1	-7.5695
DST	12	0.22464	0.55523	0.999996	11119	6	-7.6209	0.053693	0.057357	0.971643	1222	1	-7.6209
RHOJ	12	0.19186	0.51171	0.999996	10300	4	-6.657	0.053745	0.057397	0.971643	1223	1	-6.657
TBATA	12	0.13518	0.40863	0.999165	8476	6	-7.8631	0.053849	0.057498	0.971643	1224	1	-7.8631
CACNA1E	12	0.04641	0.19582	0.867222	4606	5	-7.1937	0.053953	0.057593	0.971643	1225	1	-7.1937
RECK	10	0.28449	0.60604	0.999996	12430	6	-7.9811	0.053955	0.055792	0.971643	1226	1	-7.9811
C6orf106	11	0.048551	0.19718	0.867871	4737	7	-8.6953	0.054009	0.056709	0.971643	1227	1	-8.6953
CCL16	12	0.21477	0.54263	0.999996	10874	7	-7.9038	0.054057	0.057693	0.971643	1228	1	-7.9038
YIPF2	10	0.033739	0.14527	0.807225	3823	8	-8.0286	0.054085	0.055907	0.971643	1229	1	-8.0286
BMPER	12	0.023261	0.11662	0.769736	3045	8	-8.4004	0.054108	0.057741	0.971643	1230	1	-8.4004
TRPM1	12	0.031826	0.14725	0.810375	3680	8	-8.6296	0.05416	0.057784	0.971643	1231	1	-8.6296
DPY19L2	12	0.32427	0.67177	0.999996	13264	7	-7.5218	0.054212	0.057846	0.971643	1232	1	-7.5218
NCAPD2	8	0.61693	0.84894	0.999996	17592	3	-6.133	0.054248	0.055152	0.971643	1233	1	-6.133
HNRNPCL1	12	0.00094186	0.0074312	0.374463	372	9	-9.2685	0.054264	0.057901	0.971643	1234	1	-9.2685
hsa-mir-138-2	8	0.18588	0.45264	0.999996	10131	4	-7.2082	0.054282	0.05519	0.971643	1235	1	-7.2082
TMEM215	12	0.50587	0.81814	0.999996	16126	6	-7.7029	0.054316	0.057947	0.971643	1236	1	-7.7029
NonTargetingControlGuideForHuman_0991	2	0.081358	0.1404	0.803327	6403	1	-5.2804	0.054343	0.054215	0.971643	1237	0	-5.2804
SPINT2	11	0.41065	0.73969	0.999996	14727	5	-7.8439	0.054485	0.057143	0.971643	1238	1	-7.8439
ZBTB8OS	9	0.42522	0.72932	0.999996	14939	3	-6.4293	0.05452	0.055603	0.971643	1239	1	-6.4293
TAPT1	12	0.83893	0.96483	0.999996	19796	4	-6.7712	0.054524	0.058131	0.971643	1240	1	-6.7712
GPATCH1	12	0.10723	0.35207	0.96818	7500	8	-8.3377	0.054576	0.058187	0.971643	1241	1	-8.3377
TMEM178B	11	7.5143e-05	0.00067959	0.224399	55	8	-8.4128	0.054581	0.057232	0.971643	1242	1	-8.4128
TMEM260	12	0.18334	0.49718	0.999996	10062	6	-7.6386	0.05468	0.058293	0.971643	1243	1	-7.6386
hsa-mir-5188	8	0.89049	0.96137	0.999996	20258	2	-6.6732	0.054872	0.055779	0.971643	1244	1	-6.6732
ZFHX2	12	0.94646	0.98956	0.999996	20788	3	-6.9352	0.054887	0.0585	0.971643	1245	1	-6.9352
CLIP1	12	0.24466	0.58015	0.999996	11580	6	-7.642	0.054939	0.058546	0.971643	1246	1	-7.642
ADH1B	12	0.006865	0.042401	0.598742	1387	9	-8.8353	0.054991	0.058588	0.971643	1247	1	-8.8353
TRIM56	12	0.00016015	0.0015279	0.260895	102	7	-8.8875	0.055043	0.058633	0.971643	1248	1	-8.8875
NonTargetingControlGuideForHuman_0098	2	0.29466	0.41006	0.999165	12632	1	-4.7677	0.055176	0.055061	0.971643	1249	0	-4.7677
C10orf107	11	0.025203	0.12062	0.777951	3194	9	-8.0031	0.055199	0.057786	0.971643	1250	1	-8.0031
PTPRCAP	10	0.69253	0.90129	0.999996	18385	4	-6.7075	0.055254	0.057015	0.971643	1251	1	-6.7075
SOD1	7	0.49557	0.76128	0.999996	15977	3	-6.6456	0.055279	0.055621	0.971643	1252	1	-6.6456
APLF	11	0.54378	0.83486	0.999996	16622	4	-7.2143	0.055294	0.057873	0.971643	1253	1	-7.2143
NonTargetingControlGuideForHuman_0174	2	0.62322	0.63609	0.999996	17677	1	-4.3649	0.055326	0.05521	0.971643	1254	0	-4.3649
VAMP7_X	12	0.02068	0.10697	0.753836	2853	8	-8.6631	0.055406	0.058966	0.971643	1255	1	-8.6631
GRIN2D	11	0.935	0.98504	0.999996	20687	2	-7.1648	0.055437	0.05801	0.971643	1256	1	-7.1648
TREM2	12	0.75551	0.93872	0.999996	19043	4	-6.975	0.055458	0.059011	0.971643	1257	1	-6.975
ACVR1C	12	0.045475	0.19285	0.864522	4547	5	-6.9934	0.05551	0.05905	0.971643	1258	1	-6.9934
ETS1	12	0.29298	0.63718	0.999996	12600	5	-7.2735	0.055562	0.059096	0.971643	1259	1	-7.2735
IFIT5	11	0.1049	0.34386	0.961807	7408	6	-7.9619	0.05558	0.058148	0.971643	1260	1	-7.9619
BSX	11	0.64261	0.88563	0.999996	17885	3	-7.0515	0.055627	0.058184	0.971643	1261	1	-7.0515
COL18A1	9	0.82526	0.94491	0.999996	19688	2	-5.66	0.055767	0.056786	0.971643	1262	1	-5.66
COL22A1	12	0.19074	0.50981	0.999996	10267	7	-8.073	0.055769	0.059282	0.971643	1263	1	-8.073
TMEM37	11	0.33773	0.67471	0.999996	13524	4	-7.3023	0.05577	0.058307	0.971643	1264	1	-7.3023
UNC5D	10	0.22531	0.53315	0.999996	11139	5	-7.4368	0.055817	0.057519	0.971643	1265	1	-7.4368
TBC1D26	12	0.99625	0.99886	0.999996	21522	2	-5.7466	0.055873	0.059388	0.971643	1266	1	-5.7466
FAM131A	12	0.10214	0.34114	0.961319	7297	6	-7.4875	0.055925	0.059444	0.971643	1267	1	-7.4875
SREK1IP1	10	0.33594	0.66443	0.999996	13486	2	-5.0685	0.056033	0.057719	0.971643	1268	1	-5.0685
NonTargetingControlGuideForHuman_0937	2	0.40462	0.47823	0.999996	14631	1	-4.7259	0.056034	0.0559	0.971643	1269	0	-4.7259
hsa-mir-3975	6	0.087728	0.25344	0.913361	6687	2	-7.3294	0.056068	0.056233	0.971643	1270	1	-7.3294
ZAR1L	12	0.0042273	0.028288	0.542401	1022	7	-8.0449	0.05608	0.059575	0.971643	1271	1	-8.0449
HOXB4	11	0.36099	0.69601	0.999996	13953	3	-5.7852	0.056103	0.05862	0.971643	1272	1	-5.7852
CHAF1A	9	0.99228	0.99514	0.999996	21421	1	-5.1946	0.056117	0.057112	0.971643	1273	1	-5.1946
SSX3	10	0.30181	0.62629	0.999996	12807	4	-6.8979	0.056119	0.057798	0.971643	1274	1	-6.8979
PABPC4	12	0.27235	0.61339	0.999996	12173	5	-7.263	0.056132	0.059623	0.971643	1275	1	-7.263
C10orf111	10	0.3162	0.64257	0.999996	13108	4	-7.5463	0.056163	0.057836	0.971643	1276	1	-7.5463
EVI5L	12	0.49334	0.80999	0.999996	15948	4	-7.1818	0.056184	0.059668	0.971643	1277	1	-7.1818
ARFGAP1	12	0.39608	0.74282	0.999996	14527	6	-7.3396	0.056287	0.059761	0.971643	1278	1	-7.3396
IL2RG	12	0.0018293	0.013597	0.444681	569	8	-8.2542	0.056443	0.059905	0.971643	1279	1	-8.2542
POLE	9	0.74272	0.91882	0.999996	18919	3	-6.6676	0.056468	0.057418	0.971643	1280	1	-6.6676
DENND2D	12	0.027765	0.13298	0.790401	3395	9	-8.4007	0.056495	0.059954	0.971643	1281	1	-8.4007
RPL8	4	0.72144	0.82415	0.999996	18694	1	-3.7542	0.056658	0.056578	0.971643	1282	0	-3.7542
DNAL1	6	0.083373	0.24354	0.908237	6495	4	-8.2761	0.056797	0.05696	0.971643	1283	1	-8.2761
ELK1	11	0.20364	0.51364	0.999996	10578	5	-7.5791	0.056816	0.059313	0.971643	1284	1	-7.5791
SIRT2	12	0.30318	0.64862	0.999996	12830	5	-7.2687	0.056857	0.060306	0.971643	1285	1	-7.2687
FAM63A	11	0.14089	0.41227	0.999357	8667	7	-8.0824	0.056911	0.059408	0.971643	1286	1	-8.0824
RALY	11	0.5788	0.85326	0.999996	17096	5	-7.5577	0.056958	0.059458	0.971643	1287	1	-7.5577
ZIC1	12	0.20697	0.53245	0.999996	10669	7	-7.9691	0.056961	0.060399	0.971643	1288	1	-7.9691
FXYD6-FXYD2	4	0.46183	0.64152	0.999996	15523	2	-5.4899	0.057007	0.056903	0.971643	1289	0	-5.4899
CCDC64B	8	0.25184	0.53993	0.999996	11724	4	-7.6628	0.057158	0.05799	0.971643	1290	1	-7.6628
CHDH	12	0.29187	0.63588	0.999996	12576	4	-7.4103	0.057168	0.060589	0.971643	1291	1	-7.4103
ZNF280C	10	0.55866	0.83377	0.999996	16812	4	-6.2805	0.0572	0.058783	0.971643	1292	1	-6.2805
STXBP5	12	0.0077601	0.047007	0.618708	1498	7	-8.5508	0.057272	0.060684	0.971643	1293	1	-8.5508
WWP2	12	0.12068	0.37994	0.984566	7981	8	-8.0105	0.057323	0.060728	0.971643	1294	1	-8.0105
SMTNL2	11	0.82908	0.95723	0.999996	19723	3	-6.7219	0.057338	0.059802	0.971643	1295	1	-6.7219
CCR7	12	0.18885	0.50662	0.999996	10220	5	-6.3671	0.057375	0.060775	0.971643	1296	1	-6.3671
HYKK	5	0.017076	0.064588	0.672315	2520	3	-9.3988	0.057418	0.0575	0.971643	1297	1	-9.3988
MBP	12	0.35794	0.70711	0.999996	13892	4	-7.0157	0.057427	0.060822	0.971643	1298	1	-7.0157
SPATA25	9	0.50993	0.7974	0.999996	16183	4	-7.1333	0.057479	0.058383	0.971643	1299	1	-7.1333
ZNF80	11	0.0051704	0.033199	0.561313	1169	7	-8.9316	0.057575	0.060018	0.971643	1300	1	-8.9316
PIM2	12	0.54159	0.84088	0.999996	16591	6	-7.6115	0.057582	0.060969	0.971643	1301	1	-7.6115
MAGEA11	12	0.023944	0.11913	0.774407	3098	7	-8.2923	0.057686	0.061057	0.971643	1302	1	-8.2923
FAM19A5	10	0.97761	0.99276	0.999996	21152	1	-5.6513	0.057761	0.0593	0.971643	1303	1	-5.6513
CEACAM5	12	0.16347	0.46207	0.999996	9442	5	-6.8139	0.057789	0.061148	0.971643	1304	1	-6.8139
MOSPD1	12	0.1363	0.41091	0.999165	8513	5	-6.8417	0.057841	0.061197	0.971643	1305	1	-6.8417
ASPDH	10	0.97555	0.99223	0.999996	21131	2	-5.7359	0.057847	0.059392	0.971643	1306	1	-5.7359
CCDC96	11	0.22916	0.55118	0.999996	11223	7	-7.8763	0.057931	0.060337	0.971643	1307	1	-7.8763
SNX18	10	0.98541	0.99503	0.999996	21278	2	-7.3173	0.05802	0.059551	0.971643	1308	1	-7.3173
SUGT1	6	0.81517	0.90905	0.999996	19598	2	-5.0525	0.058046	0.058215	0.971643	1309	1	-5.0525
SPATA31D3	12	0.06367	0.24861	0.9108	5544	9	-8.4322	0.058048	0.061389	0.971643	1310	1	-8.4322
PSEN2	12	0.27731	0.61918	0.999996	12274	7	-7.8965	0.058151	0.061483	0.971643	1311	1	-7.8965
METAP1	11	0.71441	0.92022	0.999996	18625	3	-5.9402	0.058192	0.060585	0.971643	1312	1	-5.9402
2020-09-05	11	0.60774	0.86818	0.999996	17480	5	-6.052	0.05824	0.060631	0.971643	1313	1	-6.052
ARHGAP26	12	0.39775	0.74401	0.999996	14549	6	-7.4305	0.058255	0.061581	0.971643	1314	1	-7.4305
LOC256021	10	0.59914	0.85924	0.999996	17362	4	-7.36	0.058279	0.059783	0.971643	1315	1	-7.36
ZNF684	10	0.084571	0.28507	0.934437	6536	4	-7.3925	0.058408	0.059904	0.971643	1316	1	-7.3925
SPDYE3	9	0.22066	0.51759	0.999996	11014	1	-5.7457	0.058412	0.059268	0.971643	1317	1	-5.7457
hsa-mir-6801	8	0.31234	0.61347	0.999996	13018	5	-7.8854	0.058438	0.059242	0.971643	1318	1	-7.8854
ZNF682	9	0.99815	0.99813	0.999996	21582	0	-5.8797	0.058451	0.059311	0.971643	1319	1	-5.8797
RAB28	12	0.010914	0.0628	0.666606	1858	7	-8.3897	0.058513	0.061828	0.971643	1320	1	-8.3897
C1orf110	12	0.19694	0.51919	0.999996	10428	6	-7.664	0.058565	0.061873	0.971643	1321	1	-7.664
TRAF3	10	0.2025	0.50328	0.999996	10558	4	-7.2166	0.058667	0.060141	0.971643	1322	1	-7.2166
CD99L2	12	0.05134	0.21141	0.8787	4901	6	-7.9558	0.058669	0.061967	0.971643	1323	1	-7.9558
NEK1	10	0.6156	0.86926	0.999996	17570	2	-6.8138	0.05871	0.060185	0.971643	1324	1	-6.8138
OR2AG1	9	0.13056	0.37036	0.977917	8312	5	-8.0149	0.058723	0.059555	0.971643	1325	1	-8.0149
KRT83	10	0.23198	0.54167	0.999996	11297	6	-7.9989	0.058797	0.060276	0.971643	1326	1	-7.9989
PGLYRP3	12	0.029287	0.13833	0.799538	3505	5	-7.5389	0.058824	0.062123	0.971643	1327	1	-7.5389
PRR20A	12	0.061275	0.24158	0.905983	5423	5	-4.7166	0.058875	0.062169	0.971643	1328	1	-4.7166
JAKMIP3	10	0.14468	0.41053	0.999165	8804	6	-8.1743	0.058883	0.06035	0.971643	1329	1	-8.1743
SPTBN4	11	0.098242	0.32812	0.958209	7132	6	-7.6934	0.058904	0.061243	0.971643	1330	1	-7.6934
CLECL1	12	0.00024633	0.0023241	0.283565	140	6	-7.4672	0.058927	0.062213	0.971643	1331	1	-7.4672
PTPLAD2	12	0.42026	0.76024	0.999996	14870	6	-7.5719	0.058979	0.062267	0.971643	1332	1	-7.5719
HDGFRP2	11	0.44023	0.76452	0.999996	15183	5	-7.2406	0.058998	0.061331	0.971643	1333	1	-7.2406
AKAP5	12	0.10864	0.35509	0.96869	7550	8	-8.0655	0.05903	0.062314	0.971643	1334	1	-8.0655
FUNDC2	11	0.020808	0.10301	0.746206	2867	7	-8.7943	0.059046	0.061378	0.971643	1335	1	-8.7943
TIMP2	12	0.36939	0.71871	0.999996	14105	5	-7.5262	0.059134	0.062415	0.971643	1336	1	-7.5262
PGGT1B	12	0.056681	0.2278	0.894284	5187	3	-6.3925	0.059186	0.062465	0.971643	1337	1	-6.3925
P2RY8_X	11	0.083369	0.29133	0.935551	6494	7	-8.1907	0.059235	0.061554	0.971643	1338	1	-8.1907
ACPL2	12	0.96633	0.99315	0.999996	21016	2	-6.0355	0.059237	0.062508	0.971643	1339	1	-6.0355
NonTargetingControlGuideForHuman_0549	2	0.51329	0.55243	0.999996	16210	1	-4.6245	0.059332	0.059158	0.971643	1340	0	-4.6245
KRTAP8-1	12	0.28664	0.6299	0.999996	12476	6	-7.7844	0.059341	0.0626	0.971643	1341	1	-7.7844
NonTargetingControlGuideForHuman_0364	2	0.56023	0.58702	0.999996	16841	1	-4.5268	0.059377	0.0592	0.971643	1342	0	-4.5268
LAMC3	11	0.90316	0.97845	0.999996	20366	2	-6.1689	0.059378	0.061707	0.971643	1343	1	-6.1689
NYNRIN	12	0.30318	0.64862	0.999996	12834	5	-7.3894	0.059444	0.062701	0.971643	1344	1	-7.3894
GPR176	11	0.1114	0.35878	0.971721	7668	6	-8.1347	0.059472	0.061797	0.971643	1345	1	-8.1347
TAS2R46	12	0.0064585	0.040313	0.593231	1337	10	-8.6675	0.059496	0.062743	0.971643	1346	1	-8.6675
KRTAP6-3	12	0.0040902	0.027535	0.540048	1000	7	-9.0665	0.059547	0.062791	0.971643	1347	1	-9.0665
PTH2R	12	0.097669	0.33151	0.958209	7108	6	-7.4528	0.059599	0.062839	0.971643	1348	1	-7.4528
DCP1B	12	0.98399	0.99665	0.999996	21257	1	-4.9936	0.059651	0.062886	0.971643	1349	1	-4.9936
VTCN1	12	0.73532	0.93106	0.999996	18842	5	-7.525	0.059702	0.062933	0.971643	1350	1	-7.525
hsa-mir-4737	7	0.2205	0.49322	0.999996	11011	2	-5.7794	0.059733	0.059924	0.971643	1351	1	-5.7794
SNCAIP	12	0.083394	0.29959	0.942742	6496	5	-6.8232	0.059754	0.062981	0.971643	1352	1	-6.8232
NonTargetingControlGuideForHuman_0203	2	0.34347	0.43958	0.999996	13627	1	-4.7838	0.059792	0.059621	0.971643	1353	0	-4.7838
hsa-mir-3920	7	0.82398	0.92836	0.999996	19671	2	-5.4201	0.059794	0.059984	0.971643	1354	1	-5.4201
PCSK7	11	0.20647	0.51786	0.999996	10659	7	-8.086	0.059851	0.062129	0.971643	1355	1	-8.086
ITM2B	12	0.14271	0.42335	0.999996	8732	6	-7.4756	0.059857	0.06306	0.971643	1356	1	-7.4756
RABL5	12	0.79818	0.95438	0.999996	19451	5	-7.0715	0.059909	0.063101	0.971643	1357	1	-7.0715
NonTargetingControlGuideForHuman_0881	2	0.90258	0.90259	0.999996	20361	0	-3.9164	0.06011	0.059944	0.971643	1358	0	-3.9164
ZNF613	12	0.011799	0.067091	0.674507	1952	7	-7.9658	0.060115	0.063284	0.971643	1359	1	-7.9658
USP47	11	0.03339	0.15139	0.814856	3798	6	-8.7251	0.060135	0.062388	0.971643	1360	1	-8.7251
NonTargetingControlGuideForHuman_0295	2	0.25276	0.38538	0.987748	11742	1	-5.007	0.060145	0.059975	0.971643	1361	0	-5.007
CASP14	12	0.022629	0.11426	0.764063	3004	7	-7.8671	0.060219	0.063369	0.971643	1362	1	-7.8671
SIRPG	11	0.16226	0.44817	0.999996	9406	6	-7.9291	0.060325	0.062576	0.971643	1363	1	-7.9291
NonTargetingControlGuideForHuman_0340	2	0.018585	0.034444	0.56537	2667	1	-5.7274	0.060366	0.060199	0.971643	1364	0	-5.7274
OLFML1	11	0.0005578	0.0045608	0.326422	266	7	-8.722	0.06042	0.062675	0.971643	1365	1	-8.722
AGTPBP1	12	0.061712	0.24285	0.906911	5443	8	-8.0388	0.060425	0.063554	0.971643	1366	1	-8.0388
PIP5K1B	12	0.096269	0.32847	0.958209	7049	7	-8.4389	0.06058	0.063701	0.971643	1367	1	-8.4389
NonTargetingControlGuideForHuman_0300	2	0.19881	0.31487	0.952426	10474	1	-5.14	0.060675	0.060516	0.971643	1368	0	-5.14
FAM8A1	11	0.18824	0.48981	0.999996	10209	7	-8.0253	0.060704	0.062935	0.971643	1369	1	-8.0253
hsa-mir-4689	8	0.77194	0.91648	0.999996	19195	3	-7.6041	0.060717	0.061416	0.971643	1370	1	-7.6041
APOC1	12	0.46538	0.79142	0.999996	15567	6	-7.6448	0.060786	0.063914	0.971643	1371	1	-7.6448
DEFB118	11	0.089149	0.30585	0.945893	6740	8	-8.0977	0.060798	0.063019	0.971643	1372	1	-8.0977
PAK3	12	0.12248	0.38357	0.98673	8041	7	-7.8739	0.060838	0.06396	0.971643	1373	1	-7.8739
UCHL5	12	0.61711	0.88515	0.999996	17596	4	-7.3114	0.06089	0.064005	0.971643	1374	1	-7.3114
IGFL1	11	0.33423	0.67138	0.999996	13458	4	-6.7737	0.06094	0.063148	0.971643	1375	1	-6.7737
C3orf83	12	0.004764	0.031254	0.554694	1104	10	-8.2621	0.060941	0.064053	0.971643	1376	1	-8.2621
hsa-mir-5693	6	0.66825	0.84783	0.999996	18147	2	-6.3548	0.06098	0.061139	0.971643	1377	1	-6.3548
SOX10	11	0.64253	0.8856	0.999996	17878	5	-6.9467	0.060987	0.063197	0.971643	1378	1	-6.9467
CA4	12	0.007211	0.044183	0.608852	1427	9	-8.1135	0.060993	0.064102	0.971643	1379	1	-8.1135
ZSCAN30	10	0.8867	0.96969	0.999996	20217	2	-6.9449	0.060994	0.062363	0.971643	1380	1	-6.9449
RCN3	9	0.37067	0.68045	0.999996	14122	3	-7.369	0.061167	0.061881	0.971643	1381	1	-7.369
OR5K2	11	0.036383	0.16069	0.821695	4002	4	-7.2851	0.061177	0.063381	0.971643	1382	1	-7.2851
HDAC7	12	0.030046	0.14103	0.804678	3552	2	-6.0352	0.061251	0.064324	0.971643	1383	1	-6.0352
GABRB3	12	0.1297	0.39788	0.995638	8280	6	-7.6732	0.061302	0.064384	0.971643	1384	1	-7.6732
ZNF513	12	0.841	0.96531	0.999996	19812	3	-7.0297	0.061354	0.064427	0.971643	1385	1	-7.0297
SACM1L	11	0.85289	0.96465	0.999996	19903	4	-7.3267	0.061366	0.06358	0.971643	1386	1	-7.3267
hsa-mir-550a-1	8	0.081559	0.25974	0.915854	6410	5	-8.397	0.061441	0.062133	0.971643	1387	1	-8.397
DEF6	12	0.035768	0.16087	0.821695	3968	9	-8.4845	0.061457	0.064527	0.971643	1388	1	-8.4845
UBE2Z	10	0.36457	0.69505	0.999996	14020	6	-7.772	0.061467	0.062793	0.971643	1389	1	-7.772
PLA2G2D	12	0.18331	0.49713	0.999996	10060	7	-7.9608	0.061508	0.064577	0.971643	1390	1	-7.9608
MANBA	12	0.18331	0.49713	0.999996	10059	7	-8.0981	0.06156	0.064625	0.971643	1391	1	-8.0981
BCCIP	8	0.045602	0.17107	0.836317	4562	5	-8.6228	0.061579	0.06228	0.971643	1392	1	-8.6228
MPO	10	0.73028	0.91631	0.999996	18786	3	-7.0202	0.061596	0.062918	0.971643	1393	1	-7.0202
DCLK3	12	0.34774	0.69659	0.999996	13700	6	-7.6556	0.061612	0.064676	0.971643	1394	1	-7.6556
NonTargetingControlGuideForHuman_0363	2	0.43397	0.49754	0.999996	15086	1	-4.685	0.061628	0.061468	0.971643	1395	0	-4.685
POLR3GL	9	0.76208	0.9253	0.999996	19107	3	-6.6432	0.061632	0.062338	0.971643	1396	1	-6.6432
C9orf43	11	0.1264	0.38678	0.988765	8181	7	-7.8323	0.06165	0.063833	0.971643	1397	1	-7.8323
USP40	12	0.024733	0.12205	0.779289	3157	7	-8.0377	0.061663	0.064719	0.971643	1398	1	-8.0377
SRSF9	9	0.16411	0.42844	0.999996	9460	6	-8.086	0.061671	0.062369	0.971643	1399	1	-8.086
MAP7D3	10	0.5774	0.8457	0.999996	17070	4	-4.5268	0.061682	0.063001	0.971643	1400	1	-4.5268
ZNF853	11	0.61429	0.87152	0.999996	17558	5	-6.9128	0.061697	0.063869	0.971643	1401	1	-6.9128
OR5AC2	12	0.15948	0.4548	0.999996	9314	4	-7.4057	0.061715	0.06477	0.971643	1402	1	-7.4057
PNMAL2	12	0.61234	0.8832	0.999996	17536	4	-6.7396	0.061766	0.064813	0.971643	1403	1	-6.7396
hsa-mir-644a	8	0.073505	0.24088	0.904952	6070	4	-7.6022	0.061855	0.062545	0.971643	1404	1	-7.6022
PLEKHG7	12	0.075087	0.28046	0.931959	6121	7	-8.2988	0.061869	0.064921	0.971643	1405	1	-8.2988
ATP5C1	11	0.23164	0.55462	0.999996	11288	6	-7.0367	0.061933	0.064084	0.971643	1406	1	-7.0367
PNMA1	12	0.27047	0.61118	0.999996	12139	6	-7.5812	0.062024	0.065055	0.971643	1407	1	-7.5812
WFDC12	12	0.37015	0.71948	0.999996	14119	5	-6.8409	0.062127	0.065157	0.971643	1408	1	-6.8409
IFT52	11	0.011778	0.064472	0.672184	1950	9	-8.7559	0.06217	0.064304	0.971643	1409	1	-8.7559
ZNF776	8	0.32064	0.62311	0.999996	13201	2	-5.8488	0.062268	0.062931	0.971643	1410	1	-5.8488
SEMA6D	9	0.15248	0.40879	0.999165	9084	5	-7.9225	0.062329	0.062999	0.971643	1411	1	-7.9225
hsa-mir-1290	7	0.06911	0.22521	0.892215	5833	2	-6.7965	0.062391	0.062574	0.971643	1412	1	-6.7965
YEATS2	11	0.70324	0.91499	0.999996	18501	4	-6.8913	0.062595	0.064682	0.971643	1413	1	-6.8913
MGAT2	11	0.95839	0.99063	0.999996	20929	3	-7.1136	0.062642	0.064724	0.971643	1414	1	-7.1136
SPATA31D1	12	0.031527	0.14621	0.808202	3656	8	-8.5906	0.062848	0.065831	0.971643	1415	1	-8.5906
OSM	12	0.5783	0.86344	0.999996	17089	2	-6.6774	0.0629	0.065882	0.971643	1416	1	-6.6774
GPR39	11	0.80431	0.94946	0.999996	19509	4	-7.2501	0.062925	0.064992	0.971643	1417	1	-7.2501
ZNF610	12	0.023137	0.11616	0.768504	3035	7	-8.2172	0.062951	0.065939	0.971643	1418	1	-8.2172
hsa-mir-548aw	8	0.79974	0.92836	0.999996	19466	3	-7.3355	0.062957	0.063585	0.971643	1419	1	-7.3355
PCNT	11	0.46451	0.7839	0.999996	15560	5	-7.4327	0.062973	0.065031	0.971643	1420	1	-7.4327
CALML3	11	0.18016	0.47716	0.999996	9949	6	-8.0463	0.06302	0.06508	0.971643	1421	1	-8.0463
WBP2	12	0.71917	0.92489	0.999996	18679	5	-7.1852	0.063028	0.066004	0.971643	1422	1	-7.1852
C19orf60	11	0.70592	0.91628	0.999996	18536	3	-6.4813	0.063067	0.065123	0.971643	1423	1	-6.4813
TMEM97	12	0.69408	0.9154	0.999996	18407	5	-7.292	0.063106	0.066078	0.971643	1424	1	-7.292
NonTargetingControlGuideForHuman_0773	2	0.98739	0.98745	0.999996	21325	0	-2.5626	0.063145	0.062987	0.971643	1425	0	-2.5626
CCDC6	12	0.017633	0.094195	0.732965	2563	7	-8.1567	0.063157	0.066124	0.971643	1426	1	-8.1567
BRINP1	7	0.35155	0.63022	0.999996	13776	2	-5.9247	0.063175	0.063336	0.971643	1427	1	-5.9247
MPZL2	12	0.07473	0.27959	0.930951	6109	8	-8.3364	0.06326	0.066217	0.971643	1428	1	-8.3364
hsa-mir-885	6	0.84548	0.92391	0.999996	19845	1	-5.2921	0.063389	0.063541	0.971643	1429	1	-5.2921
SCGB1A1	12	0.030972	0.14428	0.806529	3621	8	-8.6412	0.063466	0.066426	0.971643	1430	1	-8.6412
NonTargetingControlGuideForHuman_0204	2	0.1295	0.21492	0.881575	8277	1	-5.3357	0.063524	0.063352	0.971643	1431	0	-5.3357
MAPT	10	0.99417	0.99712	0.999996	21460	1	-5.7658	0.06353	0.064743	0.971643	1432	1	-5.7658
NonTargetingControlGuideForHuman_0344	2	0.29372	0.4095	0.999165	12611	1	-4.9699	0.063559	0.063391	0.971643	1433	0	-4.9699
NonTargetingControlGuideForHuman_0740	2	0.95499	0.9552	0.999996	20878	0	-3.5761	0.063586	0.063424	0.971643	1434	0	-3.5761
ATP5S	12	0.36258	0.71184	0.999996	13986	6	-7.9716	0.063723	0.066669	0.971643	1435	1	-7.9716
AFAP1L1	12	0.1446	0.42694	0.999996	8798	8	-7.9781	0.063775	0.066723	0.971643	1436	1	-7.9781
RPL29	11	0.92068	0.98196	0.999996	20536	2	-5.3118	0.063822	0.065801	0.971643	1437	1	-5.3118
C5orf20	12	0.29762	0.64243	0.999996	12706	5	-7.3048	0.063826	0.066767	0.971643	1438	1	-7.3048
OVCH2	11	0.455	0.77632	0.999996	15411	6	-7.753	0.063869	0.065844	0.971643	1439	1	-7.753
hsa-mir-31	8	0.34175	0.64701	0.999996	13589	4	-7.2934	0.063885	0.064511	0.971643	1440	1	-7.2934
MRPL30	9	0.24531	0.55341	0.999996	11589	6	-7.7278	0.063915	0.064462	0.971643	1441	1	-7.7278
GRN	12	0.12408	0.38685	0.988765	8109	6	-7.8718	0.063929	0.066861	0.971643	1442	1	-7.8718
CMA1	12	0.75848	0.93983	0.999996	19071	4	-6.9153	0.06398	0.066907	0.971643	1443	1	-6.9153
ZNF302	12	0.37339	0.72276	0.999996	14183	5	-7.8496	0.064032	0.066959	0.971643	1444	1	-7.8496
HYDIN	10	0.36144	0.69183	0.999996	13965	2	-5.5956	0.064088	0.065275	0.971643	1445	1	-5.5956
OR10R2	12	0.081548	0.29536	0.938219	6409	4	-6.6144	0.064135	0.067063	0.971643	1446	1	-6.6144
GPBP1	11	0.067742	0.25068	0.91248	5757	6	-8.2812	0.064247	0.066188	0.971643	1447	1	-8.2812
C10orf76	12	0.74863	0.93621	0.999996	18971	5	-7.3797	0.064289	0.067208	0.971643	1448	1	-7.3797
hsa-mir-5088	6	0.49201	0.72577	0.999996	15922	3	-7.2477	0.064294	0.064433	0.971643	1449	1	-7.2477
ANGEL1	12	0.89221	0.97777	0.999996	20269	4	-6.8554	0.06434	0.067251	0.971643	1450	1	-6.8554
PLD3	10	0.056383	0.21775	0.884363	5173	7	-8.2395	0.064388	0.065552	0.971643	1451	1	-8.2395
NonTargetingControlGuideForHuman_0640	2	0.00726	0.013892	0.444681	1433	1	-5.9578	0.064414	0.064243	0.971643	1452	0	-5.9578
CDON	12	0.055963	0.22565	0.892309	5150	6	-8.1601	0.064495	0.067392	0.971643	1453	1	-8.1601
NonTargetingControlGuideForHuman_0285	2	0.84226	0.84223	0.999996	19823	0	-3.979	0.06452	0.064346	0.971643	1454	0	-3.979
GRM2	11	0.95472	0.98969	0.999996	20872	2	-6.2935	0.06453	0.066466	0.971643	1455	1	-6.2935
SGK196	7	0.93386	0.97128	0.999996	20672	1	-6.1748	0.064561	0.064683	0.971643	1456	1	-6.1748
NonTargetingControlGuideForHuman_0001	1	0.93539	0.93558	0.999996	20693	0	-2.4929	0.064614	0.064634	0.971643	1457	0	-2.4929
TMEM92	11	0.55085	0.83858	0.999996	16712	3	-7.1803	0.064624	0.066554	0.971643	1458	1	-7.1803
ZNF638	12	0.6725	0.90704	0.999996	18192	4	-6.7011	0.064649	0.067541	0.971643	1459	1	-6.7011
GOLGA8O	9	0.32498	0.63718	0.999996	13280	1	-6.6231	0.064726	0.065235	0.971643	1460	1	-6.6231
HINFP	8	0.96453	0.98601	0.999996	20998	1	-5.2379	0.064745	0.065366	0.971643	1461	1	-5.2379
GLIS1	9	0.99671	0.997	0.999996	21538	1	-6.7219	0.064765	0.065273	0.971643	1462	1	-6.7219
ZAP70	11	0.6633	0.89586	0.999996	18095	5	-7.2501	0.064765	0.066681	0.971643	1463	1	-7.2501
WDR11	12	0.26071	0.59959	0.999996	11945	7	-7.9648	0.064906	0.067793	0.971643	1464	1	-7.9648
hsa-mir-125a	6	0.34345	0.61638	0.999996	13624	4	-7.9062	0.06494	0.065071	0.971643	1465	1	-7.9062
hsa-mir-1973	5	0.99384	0.99382	0.999996	21454	0	-6.1748	0.064953	0.064997	0.971643	1466	0	-6.1748
ELF1	12	0.48253	0.80283	0.999996	15786	6	-7.4282	0.06506	0.067924	0.971643	1467	1	-7.4282
NonTargetingControlGuideForHuman_0667	2	0.74251	0.74249	0.999996	18918	1	-4.5106	0.065066	0.064901	0.971643	1468	0	-4.5106
LMAN1L	10	0.25239	0.56737	0.999996	11732	5	-7.7819	0.065117	0.066274	0.971643	1469	1	-7.7819
ETNK2	11	0.98791	0.99643	0.999996	21337	2	-7.3127	0.065143	0.06702	0.971643	1470	1	-7.3127
OR6C68	11	0.15985	0.4442	0.999996	9328	5	-7.6607	0.06519	0.067073	0.971643	1471	1	-7.6607
NDP	12	0.33291	0.68097	0.999996	13436	4	-6.1186	0.065214	0.068071	0.971643	1472	1	-6.1186
ITGA3	7	0.3256	0.60476	0.999996	13294	4	-8.2155	0.065253	0.065347	0.971643	1473	1	-8.2155
MAX	11	0.99984	0.99985	0.999996	21676	0	-5.9247	0.065284	0.067164	0.971643	1474	1	-5.9247
S100A5	12	0.04992	0.20699	0.873641	4823	5	-6.7672	0.065368	0.068219	0.971643	1475	1	-6.7672
CSRP2BP	11	0.4583	0.77895	0.999996	15472	6	-7.7464	0.065378	0.06725	0.971643	1476	1	-7.7464
E4F1	8	0.54839	0.80342	0.999996	16675	4	-7.6714	0.065398	0.066035	0.971643	1477	1	-7.6714
PRKAR2B	11	0.041865	0.17735	0.845626	4329	7	-8.4931	0.065425	0.067287	0.971643	1478	1	-8.4931
TBC1D5	12	0.048487	0.20241	0.87108	4728	7	-8.2914	0.065471	0.068313	0.971643	1479	1	-8.2914
ESRRA	11	0.0096535	0.054832	0.644925	1724	8	-8.6235	0.065472	0.067323	0.971643	1480	1	-8.6235
NARF	12	0.0083321	0.04992	0.627213	1570	9	-8.4192	0.065574	0.068407	0.971643	1481	1	-8.4192
VGLL1	11	0.25605	0.58876	0.999996	11833	7	-7.715	0.065614	0.06746	0.971643	1482	1	-7.715
CD72	12	0.72997	0.92902	0.999996	18781	5	-7.2595	0.065676	0.068512	0.971643	1483	1	-7.2595
hsa-mir-4259	5	0.91501	0.93424	0.999996	20487	1	-7.2323	0.065718	0.065753	0.971643	1484	0	-7.2323
IFITM3	11	0.015073	0.078968	0.697905	2313	9	-8.1911	0.065802	0.06765	0.971643	1485	1	-8.1911
GTF2IRD1	12	0.19218	0.51224	0.999996	10310	8	-8.1547	0.06583	0.068646	0.971643	1486	1	-8.1547
POMT2	10	0.095546	0.30967	0.947172	7012	7	-8.3716	0.065845	0.066978	0.971643	1487	1	-8.3716
DNLZ	11	0.64919	0.88891	0.999996	17973	4	-6.1436	0.065849	0.0677	0.971643	1488	1	-6.1436
NonTargetingControlGuideForHuman_0468	2	0.59365	0.6126	0.999996	17289	1	-4.9454	0.065911	0.065738	0.971643	1489	0	-4.9454
YTHDC2	11	0.019761	0.098758	0.738786	2765	5	-5.7457	0.065943	0.067786	0.971643	1490	1	-5.7457
NonTargetingControlGuideForHuman_0399	2	0.73874	0.73882	0.999996	18883	1	-4.5821	0.065982	0.065799	0.971643	1491	0	-4.5821
NRK	12	0.43066	0.76758	0.999996	15029	6	-7.325	0.065985	0.068789	0.971643	1492	1	-7.325
CDC42SE1	11	0.016783	0.086336	0.714335	2495	5	-6.8139	0.06599	0.067823	0.971643	1493	1	-6.8139
AKT1	12	0.6255	0.88853	0.999996	17704	5	-7.036	0.066087	0.068893	0.971643	1494	1	-7.036
NonTargetingControlGuideForHuman_0835	2	0.78814	0.78785	0.999996	19351	0	-4.0903	0.066092	0.065902	0.971643	1495	0	-4.0903
ISX	11	0.54572	0.83587	0.999996	16647	5	-7.3813	0.066179	0.068001	0.971643	1496	1	-7.3813
KCNB2	12	0.56512	0.85546	0.999996	16913	5	-7.5472	0.06619	0.068988	0.971643	1497	1	-7.5472
HNRNPA2B1	12	0.40263	0.74752	0.999996	14605	6	-7.6782	0.066241	0.069036	0.971643	1498	1	-7.6782
MB21D2	11	0.68481	0.90626	0.999996	18314	4	-7.2905	0.066367	0.068197	0.971643	1499	1	-7.2905
MIOX	12	0.64698	0.89706	0.999996	17942	5	-6.9472	0.066395	0.069168	0.971643	1500	1	-6.9472
TSNAXIP1	11	0.42849	0.7548	0.999996	14991	4	-7	0.066414	0.068246	0.971643	1501	1	-7
AGER	12	0.14498	0.42766	0.999996	8818	6	-7.9236	0.066446	0.06921	0.971643	1502	1	-7.9236
RLN1	11	0.44201	0.76593	0.999996	15212	6	-8.0999	0.066649	0.068454	0.971643	1503	1	-8.0999
NRL	11	0.62055	0.87463	0.999996	17633	3	-5.2544	0.066696	0.0685	0.971643	1504	1	-5.2544
hsa-mir-136	8	0.19388	0.46375	0.999996	10363	2	-6.7397	0.066702	0.067316	0.971643	1505	1	-6.7397
SLC16A3	9	0.072258	0.24948	0.911743	6011	4	-7.3192	0.066733	0.067168	0.971643	1506	1	-7.3192
hsa-mir-550a-2	2	0.98734	0.98741	0.999996	21322	0	-2.6273	0.066739	0.066564	0.971643	1507	0	-2.6273
hsa-mir-8076	6	0.60239	0.80552	0.999996	17402	2	-7.3092	0.066902	0.067007	0.971643	1508	1	-7.3092
MUC6	11	0.48419	0.79931	0.999996	15815	6	-7.7021	0.066979	0.06876	0.971643	1509	1	-7.7021
MZT2B	6	0.55418	0.77085	0.999996	16770	2	-5.1672	0.067031	0.067138	0.971643	1510	1	-5.1672
GGT5	10	0.78043	0.93632	0.999996	19279	4	-6.6269	0.067044	0.068126	0.971643	1511	1	-6.6269
AGPAT1	12	0.024823	0.12237	0.780046	3162	7	-8.7475	0.067165	0.069901	0.971643	1512	1	-8.7475
IQCC	12	0.66052	0.90237	0.999996	18068	2	-6.4732	0.067216	0.069947	0.971643	1513	1	-6.4732
hsa-mir-4667	5	0.99106	0.99111	0.999996	21397	0	-5.8797	0.06741	0.067461	0.971643	1514	0	-5.8797
IL1RL1	12	0.072982	0.27552	0.927228	6048	8	-8.3959	0.067421	0.070141	0.971643	1515	1	-8.3959
TUBAL3	12	0.10614	0.34974	0.966161	7454	7	-8.2808	0.067472	0.070184	0.971643	1516	1	-8.2808
CYP39A1	12	0.11077	0.35949	0.972121	7646	6	-7.646	0.067677	0.070377	0.971643	1517	1	-7.646
KLHL14	10	0.15596	0.43207	0.999996	9194	4	-6.8594	0.067686	0.068725	0.971643	1518	1	-6.8594
OR1E1	12	0.086691	0.30706	0.946471	6638	2	-5.5053	0.067728	0.070423	0.971643	1519	1	-5.5053
NACA2	9	0.28657	0.59912	0.999996	12472	5	-7.904	0.067735	0.068156	0.971643	1520	1	-7.904
SLC36A4	12	0.017572	0.093935	0.732965	2559	8	-8.6163	0.06778	0.070472	0.971643	1521	1	-8.6163
ATAD1	10	0.70733	0.90712	0.999996	18551	4	-7.0586	0.067814	0.06885	0.971643	1522	1	-7.0586
LRRC72	12	0.068861	0.26384	0.917141	5820	7	-8.4297	0.067831	0.070516	0.971643	1523	1	-8.4297
SLC22A20	11	0.09815	0.32789	0.958209	7128	7	-8.1347	0.067872	0.069601	0.971643	1524	1	-8.1347
hsa-mir-107	5	0.21925	0.44563	0.999996	10981	2	-6.3765	0.067905	0.06797	0.971643	1525	0	-6.3765
CASP10	12	0.26071	0.59959	0.999996	11944	7	-7.9848	0.067933	0.070614	0.971643	1526	1	-7.9848
LOC100130370	12	0.12248	0.38357	0.98673	8040	6	-7.0197	0.067985	0.070658	0.971643	1527	1	-7.0197
FLJ25363	11	0.46046	0.78067	0.999996	15501	4	-7.1399	0.068013	0.069726	0.971643	1528	1	-7.1399
NonTargetingControlGuideForHuman_0578	2	0.15951	0.25915	0.915854	9316	1	-5.3126	0.068111	0.06792	0.971643	1529	0	-5.3126
AK7	10	0.87444	0.9665	0.999996	20108	3	-6.3505	0.068156	0.06919	0.971643	1530	1	-6.3505
TMPRSS11A	11	0.13309	0.39863	0.995638	8403	5	-7.5458	0.068201	0.069906	0.971643	1531	1	-7.5458
CHRFAM7A	12	0.040881	0.17791	0.846052	4269	6	-7.6201	0.068292	0.070967	0.971643	1532	1	-7.6201
RGAG4	12	0.29391	0.63826	0.999996	12613	4	-6.3355	0.068343	0.071009	0.971643	1533	1	-6.3355
PDE8B	12	0.27351	0.61474	0.999996	12195	4	-6.9618	0.068394	0.071052	0.971643	1534	1	-6.9618
hsa-mir-4440	7	0.023713	0.095384	0.734523	3080	4	-8.3345	0.068438	0.068514	0.971643	1535	1	-8.3345
AFF1	10	0.012514	0.066527	0.674507	2042	7	-8.7087	0.068455	0.069484	0.971643	1536	1	-8.7087
GPC2	11	0.033859	0.15287	0.817019	3832	6	-8.2185	0.068483	0.070188	0.971643	1537	1	-8.2185
HORMAD1	8	0.75825	0.91068	0.999996	19068	1	-7.0484	0.068518	0.069104	0.971643	1538	1	-7.0484
TDRP	10	0.012577	0.066755	0.674507	2048	5	-7.9602	0.068583	0.069608	0.971643	1539	1	-7.9602
OSBPL9	5	0.39163	0.62194	0.999996	14477	3	-7.7715	0.068594	0.068674	0.971643	1540	0	-7.7715
ZNF18	12	0.049345	0.20519	0.873177	4789	6	-7.1036	0.068702	0.071354	0.971643	1541	1	-7.1036
hsa-mir-2355	8	0.52514	0.7874	0.999996	16349	3	-6.6727	0.068723	0.069317	0.971643	1542	1	-6.6727
ANKDD1B	12	0.072254	0.27347	0.925035	6010	8	-7.994	0.068753	0.071395	0.971643	1543	1	-7.994
NonTargetingControlGuideForHuman_0862	2	0.23554	0.36474	0.974349	11374	1	-5.2174	0.068805	0.068655	0.971643	1544	0	-5.2174
WFDC8	12	0.045578	0.19318	0.864522	4559	8	-8.5927	0.068855	0.071493	0.971643	1545	1	-8.5927
RBM46	10	0.13547	0.39261	0.9922	8486	6	-8.2189	0.068882	0.069879	0.971643	1546	1	-8.2189
NonTargetingControlGuideForHuman_0449	2	0.52448	0.56054	0.999996	16341	1	-4.6875	0.068884	0.068733	0.971643	1547	0	-4.6875
hsa-mir-4326	8	0.2992	0.59797	0.999996	12742	2	-6.9806	0.068895	0.069498	0.971643	1548	1	-6.9806
EPB41L4A	11	0.0037918	0.025171	0.5276	944	7	-8.9644	0.068905	0.070591	0.971643	1549	1	-8.9644
MCCD1	11	0.57571	0.85164	0.999996	17058	4	-7.2315	0.068952	0.070636	0.971643	1550	1	-7.2315
NonTargetingControlGuideForHuman_0271	2	0.25582	0.38724	0.988766	11822	1	-5.1005	0.06906	0.068917	0.971643	1551	0	-5.1005
UFL1	12	0.13511	0.40848	0.999165	8475	7	-8.2291	0.069111	0.071721	0.971643	1552	1	-8.2291
NPEPPS	11	0.064606	0.24212	0.906148	5595	6	-8.5238	0.06914	0.07082	0.971643	1553	1	-8.5238
C20orf112	12	0.26834	0.60868	0.999996	12088	7	-7.9702	0.069162	0.071772	0.971643	1554	1	-7.9702
CPAMD8	12	0.2943	0.63869	0.999996	12623	6	-7.7965	0.069265	0.071862	0.971643	1555	1	-7.7965
LCN12	12	0.096609	0.32922	0.958209	7066	8	-7.9433	0.069316	0.071905	0.971643	1556	1	-7.9433
NonTargetingControlGuideForHuman_0007	2	0.045687	0.081849	0.70757	4567	1	-5.7049	0.069368	0.069227	0.971643	1557	0	-5.7049
SHISA5	9	0.23837	0.54345	0.999996	11437	5	-8.1907	0.069389	0.069776	0.971643	1558	1	-8.1907
hsa-mir-6077-1	8	0.75399	0.90889	0.999996	19025	1	-6.3555	0.069442	0.070032	0.971643	1559	1	-6.3555
CNN1	11	0.48127	0.79706	0.999996	15769	6	-7.7042	0.069515	0.071195	0.971643	1560	1	-7.7042
SRRT	9	0.97727	0.99166	0.999996	21149	2	-7.3526	0.069582	0.069959	0.971643	1561	1	-7.3526
PDE4D	11	0.060987	0.23233	0.89658	5411	3	-6.8708	0.069609	0.071293	0.971643	1562	1	-6.8708
PROKR2	12	0.22895	0.56063	0.999996	11219	3	-6.6121	0.069623	0.072184	0.971643	1563	1	-6.6121
NonTargetingControlGuideForHuman_0382	2	0.69309	0.69588	0.999996	18401	1	-4.3938	0.069631	0.069508	0.971643	1564	0	-4.3938
hsa-mir-6839	8	0.17022	0.43064	0.999996	9634	4	-7.4134	0.069681	0.070272	0.971643	1565	1	-7.4134
SLC19A1	12	0.79773	0.95422	0.999996	19446	3	-6.461	0.069725	0.072294	0.971643	1566	1	-6.461
CSNK2A2	12	0.33978	0.68819	0.999996	13558	7	-7.8539	0.069776	0.072341	0.971643	1567	1	-7.8539
THSD1	12	0.080091	0.29201	0.936062	6353	8	-8.2328	0.069827	0.072387	0.971643	1568	1	-8.2328
ACADS	11	0.67771	0.90287	0.999996	18233	3	-7.2501	0.069938	0.071607	0.971643	1569	1	-7.2501
NDRG2	11	0.090482	0.30915	0.946952	6804	8	-8.3222	0.069985	0.071661	0.971643	1570	1	-8.3222
FOXL1	10	0.088328	0.29363	0.936444	6712	5	-7.6828	0.070035	0.070927	0.971643	1571	1	-7.6828
ZFY	12	0.022981	0.11557	0.767356	3026	9	-8.2138	0.070083	0.072645	0.971643	1572	1	-8.2138
SNN	11	0.47984	0.79598	0.999996	15756	5	-6.6587	0.070172	0.071839	0.971643	1573	1	-6.6587
TRAPPC9	10	0.247	0.56063	0.999996	11618	4	-6.8927	0.070205	0.071094	0.971643	1574	1	-6.8927
C4BPB	11	0.24943	0.57963	0.999996	11673	4	-6.6432	0.070219	0.071893	0.971643	1575	1	-6.6432
GAR1	9	0.92757	0.97809	0.999996	20614	2	-6.5771	0.070273	0.070563	0.971643	1576	1	-6.5771
hsa-mir-608	7	0.69287	0.86876	0.999996	18396	2	-7.5948	0.070386	0.070465	0.971643	1577	1	-7.5948
DENND1A	12	0.11251	0.3631	0.973916	7712	5	-7.0963	0.07039	0.072948	0.971643	1578	1	-7.0963
RCBTB1	12	0.039728	0.17412	0.839197	4209	8	-8.5257	0.070492	0.073051	0.971643	1579	1	-8.5257
SSBP4	10	0.92683	0.9809	0.999996	20602	3	-5.6523	0.070504	0.071373	0.971643	1580	1	-5.6523
B3GALT5	12	0.29867	0.64359	0.999996	12725	4	-7.119	0.070543	0.073098	0.971643	1581	1	-7.119
MYF5	10	0.22757	0.53604	0.999996	11190	6	-8.1657	0.070546	0.071416	0.971643	1582	1	-8.1657
NonTargetingControlGuideForHuman_0207	2	0.073524	0.12778	0.784278	6071	1	-5.5182	0.07058	0.070454	0.971643	1583	0	-5.5182
TRERF1	10	0.33211	0.66019	0.999996	13418	5	-7.7011	0.070632	0.071504	0.971643	1584	1	-7.7011
RAD51AP1	12	0.020893	0.10776	0.754215	2876	5	-7.8058	0.070645	0.073203	0.971643	1585	1	-7.8058
C22orf28	9	0.053513	0.19839	0.868653	5017	5	-7.8566	0.070696	0.070956	0.971643	1586	1	-7.8566
STAG1	12	0.79095	0.95175	0.999996	19384	3	-5.8875	0.070697	0.073236	0.971643	1587	1	-5.8875
hsa-mir-4691	8	0.51663	0.78152	0.999996	16257	3	-6.6709	0.070741	0.071297	0.971643	1588	1	-6.6709
TRIM64B	8	0.11073	0.32472	0.956987	7642	3	-5.7676	0.070775	0.071327	0.971643	1589	1	-5.7676
CRTC2	11	0.12241	0.37971	0.984259	8038	6	-8.2403	0.070782	0.07242	0.971643	1590	1	-8.2403
C1orf112	12	0.14428	0.42632	0.999996	8792	7	-8.2018	0.070799	0.073324	0.971643	1591	1	-8.2018
APCS	11	0.11667	0.36937	0.977809	7849	6	-8.2724	0.070875	0.072516	0.971643	1592	1	-8.2724
TMC3	8	0.0057508	0.031301	0.554797	1255	6	-8.8939	0.070912	0.071461	0.971643	1593	1	-8.8939
hsa-mir-3180-1	6	0.55016	0.76797	0.999996	16696	2	-6.0301	0.070919	0.071046	0.971643	1594	1	-6.0301
USP25	9	0.19622	0.48012	0.999996	10415	5	-8.1831	0.070926	0.071175	0.971643	1595	1	-8.1831
SCAF1	12	0.57329	0.8604	0.999996	17023	5	-6.8238	0.070952	0.073461	0.971643	1596	1	-6.8238
NonTargetingControlGuideForHuman_0941	2	0.14312	0.23517	0.898543	8746	1	-5.3141	0.071037	0.070902	0.971643	1597	0	-5.3141
DYTN	12	0.035204	0.15896	0.820355	3932	6	-7.1725	0.071054	0.073562	0.971643	1598	1	-7.1725
MAML2	11	0.014051	0.074525	0.689005	2209	5	-6.5883	0.071063	0.072695	0.971643	1599	1	-6.5883
NBPF3	11	0.20918	0.52192	0.999996	10729	5	-6.6231	0.071156	0.072782	0.971643	1600	1	-6.6231
MT1X	10	0.92639	0.98076	0.999996	20597	3	-6.977	0.071186	0.072053	0.971643	1601	1	-6.977
NonTargetingControlGuideForHuman_0878	2	0.06385	0.11205	0.762564	5564	1	-5.6608	0.071203	0.071087	0.971643	1602	0	-5.6608
RAB42	12	0.13491	0.40811	0.999165	8462	7	-7.9058	0.071258	0.07376	0.971643	1603	1	-7.9058
TGFBRAP1	12	0.010239	0.059466	0.658421	1789	7	-8.194	0.07131	0.073815	0.971643	1604	1	-8.194
USP43	12	0.047911	0.20059	0.869586	4692	8	-8.3128	0.071412	0.073898	0.971643	1605	1	-8.3128
MLF2	11	0.53832	0.83199	0.999996	16538	4	-7.4078	0.071484	0.073103	0.971643	1606	1	-7.4078
HSFX2	4	0.20617	0.39372	0.992592	10649	3	-8.4266	0.071496	0.071368	0.971643	1607	0	-8.4266
GOT2	12	0.22661	0.55774	0.999996	11169	6	-7.616	0.071514	0.073995	0.971643	1608	1	-7.616
MAP3K10	11	0.6716	0.89987	0.999996	18182	4	-6.1116	0.071578	0.073198	0.971643	1609	1	-6.1116
CITED1	11	0.28867	0.62758	0.999996	12518	6	-7.6934	0.071672	0.073278	0.971643	1610	1	-7.6934
BYSL	8	0.81488	0.93506	0.999996	19595	3	-5.2625	0.071698	0.072247	0.971643	1611	1	-5.2625
ZNF136	11	0.1879	0.48927	0.999996	10197	7	-8.1598	0.071765	0.073362	0.971643	1612	1	-8.1598
TMEM25	11	0.22222	0.54114	0.999996	11060	5	-6.91	0.071859	0.07345	0.971643	1613	1	-6.91
CYB5R3	10	0.7047	0.9061	0.999996	18529	2	-6.3335	0.071867	0.072692	0.971643	1614	1	-6.3335
STRBP	12	0.050689	0.20939	0.876541	4873	8	-8.5351	0.071871	0.074346	0.971643	1615	1	-8.5351
PRSS48	12	0.015491	0.084523	0.708813	2359	5	-6.9393	0.071922	0.074399	0.971643	1616	1	-6.9393
ATF4	9	0.59445	0.84243	0.999996	17304	4	-7.2553	0.071962	0.072143	0.971643	1617	1	-7.2553
ZNF707	12	0.48422	0.80393	0.999996	15821	6	-7.4987	0.072075	0.074547	0.971643	1618	1	-7.4987
SPG11	11	0.084952	0.29528	0.938103	6554	5	-7.6607	0.072093	0.073683	0.971643	1619	1	-7.6607
P2RY12	12	0.42704	0.76506	0.999996	14965	4	-7.1358	0.072126	0.074585	0.971643	1620	1	-7.1358
BRAF	11	0.0079034	0.046709	0.618338	1517	7	-8.9081	0.07214	0.073724	0.971643	1621	1	-8.9081
ENTPD1	12	0.67199	0.90683	0.999996	18189	5	-7.4139	0.072279	0.074731	0.971643	1622	1	-7.4139
KIDINS220	12	0.0036652	0.025192	0.5276	929	7	-7.7904	0.07233	0.074774	0.971643	1623	1	-7.7904
LYPD6	8	0.18652	0.4535	0.999996	10153	3	-6.5716	0.07238	0.072903	0.971643	1624	1	-6.5716
FAM135A	12	0.010106	0.05883	0.65559	1775	8	-8.8842	0.072381	0.074811	0.971643	1625	1	-8.8842
hsa-mir-6782	7	0.44331	0.71568	0.999996	15234	2	-6.5312	0.07251	0.072524	0.971643	1626	1	-6.5312
CA11	9	0.17389	0.44451	0.999996	9746	6	-8.0877	0.072576	0.072744	0.971643	1627	1	-8.0877
RPAIN	10	0.64727	0.88332	0.999996	17945	3	-7.0525	0.072591	0.073404	0.971643	1628	1	-7.0525
CYP3A5	10	0.15594	0.43201	0.999996	9193	4	-6.7782	0.072634	0.073441	0.971643	1629	1	-6.7782
TCIRG1	12	0.56793	0.8572	0.999996	16957	4	-6.8785	0.072687	0.075084	0.971643	1630	1	-6.8785
C10orf54	12	0.81757	0.95983	0.999996	19620	4	-7.2553	0.072789	0.07518	0.971643	1631	1	-7.2553
MAD2L1BP	11	0.26681	0.60333	0.999996	12063	4	-7.2232	0.072795	0.074349	0.971643	1632	1	-7.2232
POLR3E	7	0.90117	0.95627	0.999996	20347	2	-6.092	0.072869	0.072898	0.971643	1633	1	-6.092
IQSEC1	12	0.23829	0.57235	0.999996	11434	6	-7.689	0.072891	0.075269	0.971643	1634	1	-7.689
GBP1	9	0.79173	0.93433	0.999996	19392	2	-5.7355	0.072921	0.073072	0.971643	1635	1	-5.7355
IGLL5	12	0.98663	0.997	0.999996	21301	2	-5.3589	0.072942	0.075318	0.971643	1636	1	-5.3589
OR4F5	6	0.25606	0.50912	0.999996	11835	3	-7.7546	0.072973	0.073071	0.971643	1637	0	-7.7546
hsa-mir-566	1	0.92703	0.92726	0.999996	20605	0	-2.2431	0.072973	0.072982	0.971643	1638	0	-2.2431
DNAH3	12	0.16557	0.46588	0.999996	9495	7	-8.0054	0.072993	0.075365	0.971643	1639	1	-8.0054
PRTN3	10	0.43209	0.74769	0.999996	15053	5	-7.541	0.073017	0.073796	0.971643	1640	1	-7.541
hsa-mir-3689b	6	0.10834	0.29912	0.941929	7538	2	-6.7743	0.073101	0.073208	0.971643	1641	0	-6.7743
ADAMTSL2	12	0.60081	0.87662	0.999996	17382	6	-7.3569	0.073146	0.0755	0.971643	1642	1	-7.3569
PCSK1N	12	0.69656	0.91638	0.999996	18428	5	-5.8204	0.07335	0.075687	0.971643	1643	1	-5.8204
hsa-mir-3674	6	0.43336	0.68298	0.999996	15082	3	-7.4737	0.073358	0.073449	0.971643	1644	0	-7.4737
ACOT2	12	0.11707	0.37257	0.978823	7867	5	-5.087	0.073401	0.07574	0.971643	1645	1	-5.087
ZBTB48	11	0.19758	0.50432	0.999996	10445	7	-8.0571	0.073449	0.074966	0.971643	1646	1	-8.0571
ADAP2	12	0.89446	0.97833	0.999996	20299	2	-6.5498	0.073503	0.075829	0.971643	1647	1	-6.5498
hsa-mir-4302	8	0.20161	0.47426	0.999996	10541	4	-7.5118	0.073539	0.074019	0.971643	1648	1	-7.5118
CFHR3	10	0.041661	0.17196	0.837488	4317	7	-8.3807	0.07357	0.074314	0.971643	1649	1	-8.3807
HSFY2	2	0.49226	0.53752	0.999996	15927	1	-4.8834	0.073589	0.073454	0.971643	1650	0	-4.8834
LHB	12	0.63865	0.89383	0.999996	17834	3	-6.937	0.073605	0.075927	0.971643	1651	1	-6.937
RHOG	10	0.70286	0.90537	0.999996	18492	4	-6.9923	0.073612	0.074358	0.971643	1652	1	-6.9923
USP29	11	0.21119	0.52489	0.999996	10780	5	-7.3472	0.073683	0.075197	0.971643	1653	1	-7.3472
SASH3	8	0.14679	0.3967	0.995008	8884	4	-7.1176	0.07371	0.074188	0.971643	1654	1	-7.1176
hsa-mir-568	7	0.52661	0.77906	0.999996	16364	2	-5.7868	0.073735	0.073741	0.971643	1655	1	-5.7868
KIF26B	12	0.68697	0.91264	0.999996	18331	5	-6.9163	0.073758	0.076065	0.971643	1656	1	-6.9163
SLC17A5	12	0.96633	0.99316	0.999996	21017	2	-6.6491	0.07386	0.076158	0.971643	1657	1	-6.6491
CLIC5	10	0.10323	0.32646	0.95799	7346	6	-8.2991	0.07391	0.074658	0.971643	1658	1	-8.2991
SCGB3A2	12	0.093121	0.32149	0.956627	6906	7	-7.9783	0.074013	0.076303	0.971643	1659	1	-7.9783
KCNE1	11	0.048373	0.19667	0.867871	4718	5	-7.4516	0.074057	0.075565	0.971643	1660	1	-7.4516
SPARCL1	12	0.1363	0.41091	0.999165	8512	7	-8.0828	0.074063	0.076353	0.971643	1661	1	-8.0828
LOC730183	8	0.37741	0.68123	0.999996	14254	3	-7.3838	0.074085	0.074563	0.971643	1662	1	-7.3838
NonTargetingControlGuideForHuman_0012	2	0.40859	0.48077	0.999996	14692	1	-4.9468	0.074107	0.073951	0.971643	1663	0	-4.9468
C2orf48	11	0.077592	0.27665	0.928136	6235	8	-8.377	0.07415	0.075659	0.971643	1664	1	-8.377
KIAA1715	12	0.053284	0.21748	0.884307	5005	8	-8.4803	0.074216	0.076496	0.971643	1665	1	-8.4803
UGT3A2	12	0.013428	0.074874	0.689005	2142	9	-8.6069	0.074267	0.076547	0.971643	1666	1	-8.6069
PDS5A	12	0.53824	0.83874	0.999996	16537	6	-7.626	0.074369	0.076645	0.971643	1667	1	-7.626
SLCO1A2	12	0.65349	0.89967	0.999996	18003	5	-6.6119	0.07442	0.076683	0.971643	1668	1	-6.6119
VSTM4	12	0.11176	0.36149	0.972475	7683	8	-7.9726	0.074522	0.076767	0.971643	1669	1	-7.9726
ENOPH1	12	0.14128	0.42059	0.999996	8678	8	-8.1908	0.074624	0.076861	0.971643	1670	1	-8.1908
FOXO3	12	0.62225	0.88724	0.999996	17668	4	-7.0578	0.074674	0.076898	0.971643	1671	1	-7.0578
NonTargetingControlGuideForHuman_0823	2	0.0096726	0.01834	0.483939	1728	1	-5.9949	0.074746	0.074574	0.971643	1672	0	-5.9949
PACSIN3	10	0.62312	0.87377	0.999996	17676	4	-7.1685	0.074759	0.075459	0.971643	1673	1	-7.1685
PLCE1	12	0.0026214	0.018806	0.486655	744	11	-8.0913	0.074776	0.076999	0.971643	1674	1	-8.0913
SLC22A14	8	0.55877	0.81048	0.999996	16817	4	-7.5524	0.074868	0.075312	0.971643	1675	1	-7.5524
FBXL6	12	0.44189	0.77538	0.999996	15210	6	-7.7218	0.074878	0.077101	0.971643	1676	1	-7.7218
IL17RB	11	0.88885	0.97583	0.999996	20236	3	-7.2087	0.074897	0.076374	0.971643	1677	1	-7.2087
SERPINI1	11	0.78616	0.94382	0.999996	19329	3	-6.3449	0.074991	0.076467	0.971643	1678	1	-6.3449
PUS7	12	0.030399	0.14225	0.806316	3572	9	-8.6374	0.075031	0.077252	0.971643	1679	1	-8.6374
OR10A2	11	0.078252	0.27835	0.929814	6276	6	-8.1676	0.075131	0.076599	0.971643	1680	1	-8.1676
REEP2	10	0.41261	0.73371	0.999996	14750	3	-6.1907	0.075226	0.075922	0.971643	1681	1	-6.1907
HBD	12	0.17329	0.47968	0.999996	9725	5	-7.264	0.075234	0.077442	0.971643	1682	1	-7.264
TRANK1	11	0.88755	0.97562	0.999996	20224	2	-5.3294	0.075271	0.076733	0.971643	1683	1	-5.3294
FAM69C	12	0.77779	0.94696	0.999996	19255	3	-7.0085	0.075285	0.077497	0.971643	1684	1	-7.0085
BCL9	11	0.30665	0.64513	0.999996	12900	6	-7.5719	0.075317	0.076778	0.971643	1685	1	-7.5719
ZPBP2	12	0.56512	0.85546	0.999996	16912	6	-7.3921	0.075387	0.077591	0.971643	1686	1	-7.3921
ZNF570	12	0.0014202	0.01081	0.424051	472	7	-8.6355	0.075489	0.077693	0.971643	1687	1	-8.6355
SETD4	10	0.31337	0.63938	0.999996	13042	4	-6.9233	0.075523	0.076217	0.971643	1688	1	-6.9233
TRPT1	12	0.15693	0.45013	0.999996	9227	8	-7.9965	0.075539	0.077736	0.971643	1689	1	-7.9965
ADAMTS6	10	0.81126	0.94864	0.999996	19560	4	-6.4485	0.075566	0.076259	0.971643	1690	1	-6.4485
SPRED3	11	0.7976	0.94739	0.999996	19444	2	-5.1946	0.075597	0.077038	0.971643	1691	1	-5.1946
SPANXD	6	0.016905	0.070808	0.683752	2504	5	-9.0217	0.075638	0.075746	0.971643	1692	0	-9.0217
MEIS2	12	0.025645	0.12532	0.781581	3225	7	-8.5296	0.075641	0.077831	0.971643	1693	1	-8.5296
LURAP1L	11	0.28738	0.62634	0.999996	12490	4	-6.8531	0.07569	0.077123	0.971643	1694	1	-6.8531
PCDHA4	3	0.61877	0.70609	0.999996	17613	1	-3.406	0.075712	0.075604	0.971643	1695	0	-3.406
DPEP1	12	0.11521	0.36875	0.977197	7802	5	-7.0667	0.075794	0.07799	0.971643	1696	1	-7.0667
CLEC4F	12	0.1308	0.40006	0.995638	8322	8	-8.0644	0.075844	0.078042	0.971643	1697	1	-8.0644
NonTargetingControlGuideForHuman_0983	2	0.083836	0.14436	0.806529	6505	1	-5.6519	0.075876	0.075773	0.971643	1698	0	-5.6519
NonTargetingControlGuideForHuman_0652	2	0.093557	0.15982	0.820717	6929	1	-5.6224	0.075903	0.075795	0.971643	1699	0	-5.6224
FUT6	12	0.76517	0.94228	0.999996	19132	3	-6.1587	0.075946	0.078131	0.971643	1700	1	-6.1587
NonTargetingControlGuideForHuman_0526	2	0.2871	0.40556	0.999165	12485	1	-5.2397	0.075955	0.075855	0.971643	1701	0	-5.2397
CCNJ	12	0.23736	0.57122	0.999996	11413	7	-7.9264	0.075997	0.078176	0.971643	1702	1	-7.9264
TTF2	11	0.9638	0.99205	0.999996	20991	3	-7.1399	0.07611	0.07749	0.971643	1703	1	-7.1399
HTR1D	12	0.18777	0.50479	0.999996	10194	6	-7.7276	0.076149	0.078313	0.971643	1704	1	-7.7276
hsa-mir-4765	6	0.086414	0.25051	0.91248	6628	4	-8.3842	0.076162	0.076262	0.971643	1705	0	-8.3842
LENEP	12	0.80448	0.95666	0.999996	19513	5	-7.2651	0.0762	0.078361	0.971643	1706	1	-7.2651
hsa-mir-4674	8	0.65113	0.86748	0.999996	17986	3	-6.2629	0.076296	0.076692	0.971643	1707	1	-6.2629
GPR18	11	0.045599	0.1885	0.857529	4561	7	-8.4539	0.076296	0.077652	0.971643	1708	1	-8.4539
hsa-mir-1255b-1	2	0.13432	0.22212	0.889987	8447	1	-5.516	0.076297	0.076209	0.971643	1709	0	-5.516
FLVCR1	9	0.13108	0.37128	0.978823	8337	6	-7.951	0.076326	0.076353	0.971643	1710	1	-7.951
PRY	10	0.0020942	0.013985	0.444681	633	6	-9.1181	0.076329	0.077033	0.971643	1711	1	-9.1181
OR2T27	11	0.17058	0.4618	0.999996	9647	6	-8.046	0.07639	0.077735	0.971643	1712	1	-8.046
DIRAS1	12	0.30029	0.64541	0.999996	12772	6	-7.4245	0.076454	0.078594	0.971643	1713	1	-7.4245
CT45A5	6	0.06698	0.20495	0.873	5720	3	-7.5538	0.076482	0.076557	0.971643	1714	0	-7.5538
hsa-mir-527	2	0.57476	0.59805	0.999996	17042	1	-4.8036	0.076498	0.076402	0.971643	1715	0	-4.8036
IFNG	12	0.57751	0.86296	0.999996	17074	6	-6.9157	0.076607	0.078737	0.971643	1716	1	-6.9157
ANLN	12	0.76203	0.94114	0.999996	19105	4	-6.0353	0.076658	0.078788	0.971643	1717	1	-6.0353
TSPAN31	10	0.19501	0.49313	0.999996	10389	4	-6.4368	0.076668	0.077343	0.971643	1718	1	-6.4368
HIP1	11	0.79597	0.94685	0.999996	19426	2	-6.8913	0.076716	0.078045	0.971643	1719	1	-6.8913
TMF1	12	0.11112	0.3602	0.972475	7656	6	-7.6088	0.07681	0.078935	0.971643	1720	1	-7.6088
CENPA	11	0.68432	0.90603	0.999996	18313	2	-5.3118	0.076856	0.078185	0.971643	1721	1	-5.3118
PRDM4	12	0.13547	0.40922	0.999165	8487	7	-8.1695	0.076861	0.078986	0.971643	1722	1	-8.1695
FAM161A	10	0.012522	0.066556	0.674507	2043	5	-8.231	0.07688	0.077545	0.971643	1723	1	-8.231
PRB3	11	0.88635	0.97534	0.999996	20213	1	-5.5132	0.076902	0.078219	0.971643	1724	1	-5.5132
FGD5	11	0.020297	0.10097	0.741082	2819	9	-8.5238	0.076995	0.078319	0.971643	1725	1	-8.5238
SPDL1	8	0.56536	0.81488	0.999996	16915	3	-5.9582	0.077078	0.07746	0.971643	1726	1	-5.9582
FASN	11	0.41454	0.74303	0.999996	14775	6	-7.7042	0.077089	0.078412	0.971643	1727	1	-7.7042
hsa-mir-2113	7	0.25667	0.53455	0.999996	11845	4	-8.2059	0.077133	0.077135	0.971643	1728	1	-8.2059
ZNF550	12	0.089616	0.31362	0.951571	6763	8	-8.3706	0.077216	0.079334	0.971643	1729	1	-8.3706
hsa-mir-6165	4	0.0052997	0.018475	0.485053	1194	2	-7.541	0.077221	0.077026	0.971643	1730	0	-7.541
hsa-mir-8061	8	0.95035	0.98006	0.999996	20833	2	-7.3185	0.077247	0.077636	0.971643	1731	1	-7.3185
ALDH1B1	11	0.16067	0.44555	0.999996	9350	7	-7.7773	0.077368	0.078676	0.971643	1732	1	-7.7773
KNG1	12	0.021936	0.11169	0.761989	2950	8	-8.5872	0.077419	0.079521	0.971643	1733	1	-8.5872
PCM1	12	0.088073	0.31014	0.94775	6700	6	-7.5294	0.07747	0.079561	0.971643	1734	1	-7.5294
ZBTB47	11	0.10907	0.35352	0.96869	7574	8	-7.715	0.077508	0.078817	0.971643	1735	1	-7.715
AMY1C	4	0.91311	0.91584	0.999996	20470	1	-5.5743	0.077512	0.077304	0.971643	1736	0	-5.5743
NonTargetingControlGuideForHuman_0460	1	0.92235	0.92268	0.999996	20557	0	-2.9794	0.077653	0.077684	0.971643	1737	0	-2.9794
TMEM14A	12	0.17927	0.49021	0.999996	9918	5	-7.2061	0.077673	0.079768	0.971643	1738	1	-7.2061
NOP10	7	0.36917	0.64709	0.999996	14103	1	-6.4097	0.077788	0.07777	0.971643	1739	1	-6.4097
SLC25A23	11	0.32731	0.6649	0.999996	13323	4	-5.8656	0.077927	0.079224	0.971643	1740	1	-5.8656
RBM45	10	0.033739	0.14527	0.807225	3822	8	-8.08	0.077939	0.078566	0.971643	1741	1	-8.08
FAM104B	12	0.26298	0.6023	0.999996	11983	5	-7.0858	0.078079	0.080145	0.971643	1742	1	-7.0858
PPP1R3G	12	0.20956	0.53584	0.999996	10740	5	-6.5005	0.07818	0.080242	0.971643	1743	1	-6.5005
PELO	11	0.99597	0.99842	0.999996	21515	1	-7.1648	0.078206	0.079481	0.971643	1744	1	-7.1648
OR7E24	12	0.045295	0.19225	0.864273	4538	6	-7.7896	0.078231	0.080298	0.971643	1745	1	-7.7896
ACO2	11	0.87829	0.97272	0.999996	20142	3	-6.0789	0.078299	0.079567	0.971643	1746	1	-6.0789
GALR3	9	0.72256	0.90865	0.999996	18707	3	-5.66	0.07831	0.078318	0.971643	1747	1	-5.66
TBC1D8	10	0.89029	0.97062	0.999996	20253	3	-6.7827	0.07832	0.078934	0.971643	1748	1	-6.7827
ACP1	12	0.48683	0.80565	0.999996	15854	4	-7.3769	0.078333	0.080399	0.971643	1749	1	-7.3769
PTCD1	3	0.5547	0.67719	0.999996	16773	1	-3.4549	0.078354	0.078244	0.971643	1750	0	-3.4549
POF1B	11	0.099541	0.33125	0.958209	7196	7	-8.1282	0.078392	0.079658	0.971643	1751	1	-8.1282
CA7	11	0.094353	0.31865	0.954691	6959	5	-7.5094	0.078485	0.079739	0.971643	1752	1	-7.5094
ZNF679	10	0.013416	0.070118	0.68187	2140	8	-8.3935	0.078532	0.07912	0.971643	1753	1	-8.3935
KDM4B	12	0.45922	0.78716	0.999996	15482	4	-7.1942	0.078535	0.080595	0.971643	1754	1	-7.1942
TNFSF13	12	0.053381	0.21777	0.884363	5008	5	-7.4336	0.078586	0.080643	0.971643	1755	1	-7.4336
TFB1M	12	0.085437	0.30414	0.945612	6569	8	-8.4118	0.078637	0.080696	0.971643	1756	1	-8.4118
KLHL20	11	0.49946	0.81101	0.999996	16043	5	-7.1956	0.078671	0.079909	0.971643	1757	1	-7.1956
TBC1D8B	12	0.010485	0.060696	0.660628	1811	8	-8.4825	0.078687	0.080743	0.971643	1758	1	-8.4825
NonTargetingControlGuideForHuman_0073	2	0.01951	0.036101	0.573971	2747	1	-5.9299	0.07872	0.07859	0.971643	1759	0	-5.9299
PAX1	10	0.16869	0.45551	0.999996	9589	5	-7.8873	0.078743	0.079318	0.971643	1760	1	-7.8873
PUS7L	10	0.68098	0.89661	0.999996	18271	3	-7.0081	0.07887	0.079439	0.971643	1761	1	-7.0081
KRTAP1-4	12	0.018245	0.097	0.736858	2628	10	-8.2011	0.07889	0.080937	0.971643	1762	1	-8.2011
hsa-mir-5000	8	0.076691	0.24838	0.9108	6191	6	-8.336	0.07891	0.079275	0.971643	1763	1	-8.336
CARHSP1	12	0.12774	0.39406	0.993205	8218	4	-6.4824	0.078941	0.080984	0.971643	1764	1	-6.4824
THPO	12	0.47983	0.80104	0.999996	15754	5	-7.1537	0.078992	0.081034	0.971643	1765	1	-7.1537
RMND1	11	0.10667	0.34797	0.965448	7473	6	-8.2579	0.079089	0.080315	0.971643	1766	1	-8.2579
RBM3	12	0.45828	0.78655	0.999996	15469	3	-6.9343	0.079093	0.081126	0.971643	1767	1	-6.9343
NKRF	11	0.53458	0.83001	0.999996	16482	3	-6.6231	0.079136	0.080364	0.971643	1768	1	-6.6231
LAMP3	12	0.03651	0.16339	0.826727	4009	6	-7.9827	0.079296	0.081324	0.971643	1769	1	-7.9827
ATRIP	12	0.51939	0.82691	0.999996	16291	4	-7.0912	0.079346	0.08137	0.971643	1770	1	-7.0912
SRD5A2	12	0.016685	0.090008	0.723736	2482	6	-7.7234	0.079397	0.081421	0.971643	1771	1	-7.7234
POMC	12	0.11112	0.3602	0.972475	7655	8	-8.2575	0.079448	0.081462	0.971643	1772	1	-8.2575
CRABP2	12	0.40474	0.749	0.999996	14637	5	-6.8609	0.079498	0.081498	0.971643	1773	1	-6.8609
hsa-mir-4324	7	0.50796	0.76926	0.999996	16161	3	-6.9824	0.079541	0.079507	0.971643	1774	1	-6.9824
N4BP1	12	0.20252	0.52657	0.999996	10560	6	-7.6125	0.079549	0.081542	0.971643	1775	1	-7.6125
VMAC	12	0.75521	0.93861	0.999996	19042	2	-6.2625	0.0796	0.08159	0.971643	1776	1	-6.2625
hsa-mir-3618	8	0.18166	0.44676	0.999996	10006	5	-8.1202	0.079622	0.079974	0.971643	1777	1	-8.1202
IRGQ	9	0.96085	0.98618	0.999996	20952	2	-6.6003	0.079643	0.07963	0.971643	1778	1	-6.6003
GMDS	12	0.84268	0.96573	0.999996	19828	4	-6.2772	0.07965	0.08165	0.971643	1779	1	-6.2772
hsa-mir-556	6	0.47602	0.71416	0.999996	15694	2	-7.4433	0.07975	0.079771	0.971643	1780	0	-7.4433
CSRNP1	12	0.004611	0.030398	0.547539	1083	7	-8.5981	0.079752	0.081752	0.971643	1781	1	-8.5981
KLRD1	11	0.186	0.48626	0.999996	10136	5	-7.1011	0.079786	0.080967	0.971643	1782	1	-7.1011
ESR1	12	0.024478	0.12112	0.777951	3133	6	-7.7351	0.079802	0.081798	0.971643	1783	1	-7.7351
hsa-mir-497	7	0.092994	0.27337	0.925035	6900	4	-7.79	0.079868	0.079859	0.971643	1784	1	-7.79
LAIR1	11	0.031234	0.14375	0.806529	3642	5	-7.2354	0.079879	0.081054	0.971643	1785	1	-7.2354
hsa-mir-548c	6	0.020763	0.082389	0.708063	2862	3	-8.0211	0.079903	0.079915	0.971643	1786	0	-8.0211
SLC37A3	11	0.06907	0.25426	0.913787	5828	6	-7.8859	0.079972	0.081142	0.971643	1787	1	-7.8859
FAM228B	12	0.33656	0.68482	0.999996	13507	7	-7.666	0.080005	0.081983	0.971643	1788	1	-7.666
PHKB	12	0.005533	0.035465	0.569692	1230	9	-8.9016	0.080157	0.082129	0.971643	1789	1	-8.9016
KRTAP4-6	11	0.55634	0.84145	0.999996	16787	2	-6.1748	0.080158	0.081322	0.971643	1790	1	-6.1748
RPLP2	8	0.98658	0.99083	0.999996	21300	1	-5.4647	0.080164	0.080507	0.971643	1791	1	-5.4647
COL6A5	12	0.0031433	0.022217	0.511714	840	10	-8.2991	0.080207	0.08218	0.971643	1792	1	-8.2991
hsa-mir-766	6	0.39822	0.65726	0.999996	14554	3	-7.4348	0.080209	0.080221	0.971643	1793	0	-7.4348
hsa-mir-3677	6	0.54474	0.76411	0.999996	16636	3	-7.5829	0.080235	0.080247	0.971643	1794	0	-7.5829
PDE7A	11	0.0059044	0.03729	0.577627	1279	7	-8.0204	0.080251	0.081396	0.971643	1795	1	-8.0204
FAM205A	11	0.1957	0.50139	0.999996	10404	6	-7.7254	0.080343	0.081484	0.971643	1796	1	-7.7254
IL27RA	10	0.046259	0.18695	0.855674	4596	2	-5.1078	0.08035	0.080916	0.971643	1797	1	-5.1078
DIRC1	12	0.18483	0.49971	0.999996	10109	7	-8.1148	0.080359	0.082327	0.971643	1798	1	-8.1148
UBASH3A	12	0.11365	0.36549	0.974437	7754	6	-7.5395	0.08041	0.082369	0.971643	1799	1	-7.5395
TMED5	10	0.31544	0.64174	0.999996	13093	5	-7.387	0.080434	0.080997	0.971643	1800	1	-7.387
SPATA20	11	0.020519	0.10186	0.743266	2838	5	-7.6607	0.080436	0.081575	0.971643	1801	1	-7.6607
CUL1	9	0.61408	0.85272	0.999996	17555	4	-7.5234	0.080443	0.080424	0.971643	1802	1	-7.5234
FAM180A	12	0.3031	0.64853	0.999996	12829	7	-7.8461	0.08046	0.082411	0.971643	1803	1	-7.8461
NTRK1	10	0.027803	0.12454	0.781581	3398	5	-7.9122	0.080519	0.081084	0.971643	1804	1	-7.9122
FLCN	12	0.14339	0.42465	0.999996	8763	7	-8.2379	0.080561	0.082504	0.971643	1805	1	-8.2379
C11orf91	10	0.62964	0.87634	0.999996	17736	3	-4.1744	0.080645	0.081192	0.971643	1806	1	-4.1744
hsa-mir-302c	8	0.29506	0.59308	0.999996	12651	5	-8.0354	0.08074	0.08107	0.971643	1807	1	-8.0354
LCE3C	12	0.13711	0.41249	0.999357	8547	7	-7.9791	0.080764	0.082704	0.971643	1808	1	-7.9791
hsa-mir-1292	8	0.43749	0.7253	0.999996	15139	4	-7.2398	0.080807	0.081136	0.971643	1809	1	-7.2398
GSK3A	12	0.38651	0.73566	0.999996	14396	3	-7.229	0.080865	0.082791	0.971643	1810	1	-7.229
MTNR1A	12	0.30919	0.65522	0.999996	12963	7	-7.9648	0.080916	0.082852	0.971643	1811	1	-7.9648
FAM175A	12	0.65518	0.90032	0.999996	18021	5	-7.0899	0.080966	0.082902	0.971643	1812	1	-7.0899
hsa-mir-1912	4	0.5979	0.74378	0.999996	17348	2	-7.7068	0.081006	0.080859	0.971643	1813	0	-7.7068
C6orf10	12	0.018382	0.097582	0.736858	2643	7	-8.4043	0.081017	0.082959	0.971643	1814	1	-8.4043
SULT1C4	12	0.65643	0.90078	0.999996	18032	5	-7.5841	0.081067	0.083003	0.971643	1815	1	-7.5841
ANKRD37	11	0.042611	0.17961	0.84801	4380	6	-7.8566	0.081132	0.08223	0.971643	1816	1	-7.8566
NonTargetingControlGuideForHuman_0945	2	0.13035	0.21626	0.882534	8300	1	-5.6193	0.081245	0.081088	0.971643	1817	0	-5.6193
ACSM1	12	0.02437	0.12071	0.777951	3126	8	-8.4512	0.08127	0.083191	0.971643	1818	1	-8.4512
hsa-mir-548ba	2	0.37244	0.45771	0.999996	14163	1	-5.1922	0.081437	0.081272	0.971643	1819	0	-5.1922
SPAG7	10	0.16742	0.45321	0.999996	9545	4	-6.7115	0.081532	0.082064	0.971643	1820	1	-6.7115
HPGDS	11	0.50398	0.81358	0.999996	16105	3	-6.4293	0.08155	0.082636	0.971643	1821	1	-6.4293
DECR2	12	0.38907	0.73771	0.999996	14443	5	-7.4735	0.081624	0.08353	0.971643	1822	1	-7.4735
ZCCHC9	11	0.81159	0.95174	0.999996	19562	4	-6.9996	0.081642	0.082716	0.971643	1823	1	-6.9996
CHAD	11	0.050276	0.20212	0.870677	4844	7	-8.1715	0.081735	0.082799	0.971643	1824	1	-8.1715
HSPA8	11	0.46582	0.78494	0.999996	15574	1	-6.2935	0.081782	0.082839	0.971643	1825	1	-6.2935
GPR150	11	0.13562	0.40309	0.998408	8490	3	-6.3226	0.081828	0.082882	0.971643	1826	1	-6.3226
NonTargetingControlGuideForHuman_0839	2	0.050371	0.089708	0.721592	4852	1	-5.7908	0.081865	0.081702	0.971643	1827	0	-5.7908
NonTargetingControlGuideForHuman_0078	2	0.23308	0.36147	0.972475	11315	1	-5.4253	0.081882	0.081719	0.971643	1828	0	-5.4253
PHC1	12	0.17277	0.47878	0.999996	9718	5	-6.4917	0.081927	0.083829	0.971643	1829	1	-6.4917
CCDC101	9	0.73857	0.91675	0.999996	18880	3	-6.9568	0.081963	0.081886	0.971643	1830	1	-6.9568
CACNG7	12	0.11668	0.37179	0.978823	7851	5	-7.3728	0.081977	0.083879	0.971643	1831	1	-7.3728
EIF1AD	9	0.84892	0.95283	0.999996	19870	3	-7.0614	0.082001	0.081919	0.971643	1832	1	-7.0614
B3GNT5	12	0.15717	0.45058	0.999996	9240	5	-6.9248	0.082028	0.083927	0.971643	1833	1	-6.9248
DHRSX_X	12	0.0017874	0.013309	0.444029	564	8	-8.9743	0.082129	0.084028	0.971643	1834	1	-8.9743
S1PR5	10	0.99885	0.99886	0.999996	21608	1	-5.6802	0.082164	0.082662	0.971643	1835	1	-5.6802
RDH14	11	0.93479	0.985	0.999996	20681	3	-7.1012	0.082245	0.083294	0.971643	1836	1	-7.1012
CST8	12	0.14495	0.4276	0.999996	8816	6	-7.7202	0.082331	0.084214	0.971643	1837	1	-7.7202
ZNF683	12	0.015829	0.08609	0.713081	2395	5	-6.8314	0.082381	0.084265	0.971643	1838	1	-6.8314
ZNF439	12	0.0045447	0.030049	0.547539	1067	7	-7.9628	0.082432	0.084311	0.971643	1839	1	-7.9628
NonTargetingControlGuideForHuman_0514	2	0.27991	0.40124	0.996488	12333	1	-5.27	0.08244	0.082306	0.971643	1840	0	-5.27
CENPT	11	0.45171	0.77366	0.999996	15352	6	-7.7295	0.082477	0.083506	0.971643	1841	1	-7.7295
OR10A6	12	0.26307	0.6024	0.999996	11984	3	-7.2887	0.082482	0.084359	0.971643	1842	1	-7.2887
C11orf45	12	0.18315	0.49685	0.999996	10054	6	-7.7408	0.082533	0.084407	0.971643	1843	1	-7.7408
TUSC5	11	0.15345	0.43353	0.999996	9118	7	-8.294	0.082569	0.083605	0.971643	1844	1	-8.294
hsa-mir-4445	7	0.25585	0.53372	0.999996	11824	2	-7.3267	0.082595	0.08256	0.971643	1845	1	-7.3267
SPRN	12	0.17603	0.48451	0.999996	9810	6	-7.1162	0.082684	0.084558	0.971643	1846	1	-7.1162
RIOK3	11	0.25317	0.58483	0.999996	11750	6	-7.5419	0.082708	0.083746	0.971643	1847	1	-7.5419
SRMS	9	0.57765	0.83366	0.999996	17077	3	-6.9128	0.082723	0.082623	0.971643	1848	1	-6.9128
UQCC2	10	0.053835	0.2108	0.878114	5040	5	-6.9165	0.082796	0.083265	0.971643	1849	1	-6.9165
AQP3	12	0.011763	0.066925	0.674507	1947	7	-8.5673	0.082836	0.084709	0.971643	1850	1	-8.5673
PHLPP1	11	0.0080721	0.047486	0.618871	1542	6	-8.4037	0.082847	0.083866	0.971643	1851	1	-8.4037
MS4A15	12	0.77923	0.94748	0.999996	19266	4	-6.7154	0.082886	0.084761	0.971643	1852	1	-6.7154
LDHB	11	0.029682	0.13787	0.798914	3526	6	-8.8169	0.082894	0.083911	0.971643	1853	1	-8.8169
NonTargetingControlGuideForHuman_0669	2	0.32727	0.42958	0.999996	13320	1	-5.2887	0.083008	0.082867	0.971643	1854	0	-5.2887
TAS2R19	12	0.059206	0.23547	0.898543	5308	8	-8.3298	0.083088	0.084964	0.971643	1855	1	-8.3298
LRIG3	12	0.45759	0.78608	0.999996	15461	5	-7.0344	0.083139	0.085015	0.971643	1856	1	-7.0344
EPS8	12	0.0019907	0.014686	0.45479	610	9	-9.076	0.08324	0.085118	0.971643	1857	1	-9.076
TNRC6A	9	0.88474	0.96537	0.999996	20204	3	-6.8139	0.083254	0.083155	0.971643	1858	1	-6.8139
NonTargetingControlGuideForHuman_0256	2	0.038989	0.070485	0.682252	4166	1	-5.9614	0.083295	0.083149	0.971643	1859	0	-5.9614
FAM110A	12	0.42943	0.76675	0.999996	15009	5	-7.1193	0.083341	0.085216	0.971643	1860	1	-7.1193
PCDHB8	11	0.19492	0.50019	0.999996	10386	7	-7.7777	0.083403	0.084392	0.971643	1861	1	-7.7777
OR4F6	12	0.021141	0.1087	0.757946	2895	7	-7.6205	0.083492	0.08536	0.971643	1862	1	-7.6205
VSIG10	11	0.49108	0.80466	0.999996	15909	4	-7.1399	0.083542	0.084511	0.971643	1863	1	-7.1399
hsa-mir-329-1	8	0.1814	0.44639	0.999996	9991	4	-7.7198	0.083545	0.08379	0.971643	1864	1	-7.7198
BRD2	11	0.26699	0.60357	0.999996	12067	7	-7.8727	0.083588	0.084567	0.971643	1865	1	-7.8727
NonTargetingControlGuideForHuman_0596	2	0.21603	0.33841	0.959681	10915	1	-5.4903	0.083592	0.083435	0.971643	1866	0	-5.4903
SPATA31A1	8	0.54029	0.79788	0.999996	16576	4	-7.1547	0.083646	0.083895	0.971643	1867	1	-7.1547
DDX21	9	0.0014397	0.0097191	0.411007	477	5	-7.7464	0.083709	0.083572	0.971643	1868	1	-7.7464
LCE2B	10	0.48226	0.7829	0.999996	15780	4	-6.9499	0.083723	0.084175	0.971643	1869	1	-6.9499
TMEM42	12	0.84828	0.96704	0.999996	19865	4	-6.8843	0.083744	0.085597	0.971643	1870	1	-6.8843
POM121	9	0.40714	0.71331	0.999996	14665	5	-7.8496	0.083747	0.083608	0.971643	1871	1	-7.8496
RALGPS2	11	0.16208	0.44788	0.999996	9397	6	-7.6628	0.083773	0.084735	0.971643	1872	1	-7.6628
NonTargetingControlGuideForHuman_0359	2	0.32075	0.42563	0.999996	13203	1	-5.2198	0.083801	0.083646	0.971643	1873	0	-5.2198
NonTargetingControlGuideForHuman_0346	2	0.71492	0.7159	0.999996	18629	1	-4.57	0.083819	0.08366	0.971643	1874	0	-4.57
GPR89B	4	0.206	0.39348	0.992592	10645	1	-7.1712	0.083892	0.083773	0.971643	1875	0	-7.1712
PPFIA2	12	0.33932	0.68771	0.999996	13549	7	-7.8499	0.083896	0.085737	0.971643	1876	1	-7.8499
NonTargetingControlGuideForHuman_0793	2	0.92844	0.9285	0.999996	20625	0	-4.1851	0.083897	0.083734	0.971643	1877	0	-4.1851
hsa-mir-4751	7	0.73893	0.89418	0.999996	18884	2	-6.9996	0.083941	0.083896	0.971643	1878	0	-6.9996
RICTOR	12	0.45221	0.78238	0.999996	15363	5	-7.5612	0.083946	0.085774	0.971643	1879	1	-7.5612
ASPH	10	0.7003	0.90435	0.999996	18466	4	-7.2906	0.084102	0.084548	0.971643	1880	1	-7.2906
NonTargetingControlGuideForHuman_0153	2	0.031917	0.058197	0.652291	3684	1	-5.917	0.084124	0.083955	0.971643	1881	0	-5.917
NPPB	12	0.58405	0.86682	0.999996	17164	4	-6.4438	0.084198	0.086001	0.971643	1882	1	-6.4438
hsa-mir-367	8	0.039002	0.15353	0.817084	4167	5	-7.9625	0.084355	0.084605	0.971643	1883	1	-7.9625
VPS37C	8	0.44305	0.7293	0.999996	15230	3	-6.9309	0.084389	0.084642	0.971643	1884	1	-6.9309
CCNF	12	0.16199	0.45936	0.999996	9392	3	-6.9672	0.0844	0.086177	0.971643	1885	1	-6.9672
PCDHGB7	4	0.43942	0.62505	0.999996	15173	1	-5.9079	0.084421	0.084294	0.971643	1886	0	-5.9079
IL3RA_X	12	0.00020962	0.0019972	0.277704	120	7	-9.2958	0.08445	0.086236	0.971643	1887	1	-9.2958
SHISA4	8	0.29979	0.59865	0.999996	12758	3	-6.0008	0.08449	0.084725	0.971643	1888	1	-6.0008
NonTargetingControlGuideForHuman_0704	2	0.30103	0.41388	0.999996	12796	1	-5.4748	0.084533	0.084375	0.971643	1889	0	-5.4748
C9orf47	12	0.28425	0.62717	0.999996	12424	6	-7.5737	0.084551	0.086331	0.971643	1890	1	-7.5737
CMTM3	11	0.57279	0.85012	0.999996	17019	5	-7.5338	0.084652	0.085553	0.971643	1891	1	-7.5338
PCSK4	12	0.017044	0.09162	0.728751	2517	7	-8.7713	0.084652	0.086425	0.971643	1892	1	-8.7713
BRAP	9	0.69683	0.89558	0.999996	18435	4	-7.4938	0.084733	0.084577	0.971643	1893	1	-7.4938
COG6	11	0.44837	0.771	0.999996	15306	6	-7.7654	0.084744	0.085636	0.971643	1894	1	-7.7654
OR5L1	12	0.21596	0.54414	0.999996	10914	4	-7.3071	0.084753	0.086522	0.971643	1895	1	-7.3071
RBBP9	11	0.21421	0.52937	0.999996	10857	6	-8.0959	0.08479	0.085674	0.971643	1896	1	-8.0959
BANF1	8	0.99604	0.99604	0.999996	21518	1	-5.8892	0.084827	0.085049	0.971643	1897	1	-5.8892
NXPH3	12	0.0027564	0.019702	0.492489	775	5	-7.1101	0.084853	0.086613	0.971643	1898	1	-7.1101
MZT1	8	0.032165	0.13274	0.790103	3706	5	-8.4425	0.084861	0.085081	0.971643	1899	1	-8.4425
CYP1B1	12	0.031022	0.14445	0.806529	3628	8	-8.6768	0.084904	0.086647	0.971643	1900	1	-8.6768
ASB13	12	0.038779	0.171	0.836317	4151	9	-8.5171	0.084954	0.086691	0.971643	1901	1	-8.5171
ZNF793	12	0.35429	0.70337	0.999996	13827	7	-7.7322	0.085055	0.086783	0.971643	1902	1	-7.7322
LOC440563	11	0.51163	0.81768	0.999996	16199	3	-6.91	0.085068	0.085945	0.971643	1903	1	-6.91
hsa-mir-934	6	0.97232	0.97511	0.999996	21087	1	-6.0824	0.085117	0.085179	0.971643	1904	0	-6.0824
CALCOCO2	11	0.59994	0.86419	0.999996	17370	5	-7.2851	0.08516	0.086039	0.971643	1905	1	-7.2851
hsa-mir-150	5	0.74496	0.85823	0.999996	18942	1	-6.9284	0.085169	0.085378	0.971643	1906	0	-6.9284
GABARAPL1	12	0.026831	0.12964	0.785513	3322	9	-8.3943	0.085256	0.08697	0.971643	1907	1	-8.3943
hsa-mir-7162	5	0.92234	0.93771	0.999996	20556	1	-6.2054	0.085275	0.085495	0.971643	1908	0	-6.2054
PCDHGA3	4	0.10623	0.24617	0.910013	7461	3	-8.5969	0.08529	0.085151	0.971643	1909	0	-8.5969
HACE1	7	0.13898	0.35931	0.972121	8608	3	-7.1776	0.085375	0.08536	0.971643	1910	0	-7.1776
OR5F1	12	0.68697	0.91264	0.999996	18332	4	-6.9115	0.085458	0.087149	0.971643	1911	1	-6.9115
hsa-mir-592	6	0.052873	0.17	0.835395	4985	4	-8.679	0.085498	0.085548	0.971643	1912	0	-8.679
RPL37	10	0.23497	0.54548	0.999996	11362	3	-6.8153	0.085531	0.085942	0.971643	1913	1	-6.8153
KIAA0430	12	0.017662	0.094323	0.732965	2566	6	-7.9123	0.085559	0.087251	0.971643	1914	1	-7.9123
NTHL1	11	0.45671	0.7777	0.999996	15436	5	-7.3192	0.085576	0.086456	0.971643	1915	1	-7.3192
DMAP1	10	0.6117	0.86688	0.999996	17523	3	-6.5017	0.085616	0.086032	0.971643	1916	1	-6.5017
RAP2A	10	0.8046	0.94595	0.999996	19518	3	-7.1854	0.085658	0.086078	0.971643	1917	1	-7.1854
PSD4	12	0.60715	0.88028	0.999996	17467	6	-7.4937	0.085659	0.087342	0.971643	1918	1	-7.4937
TRIM34	12	0.65225	0.89917	0.999996	17994	4	-7.2756	0.08571	0.087381	0.971643	1919	1	-7.2756
AMTN	12	0.11471	0.3677	0.976121	7784	8	-7.7683	0.08576	0.08743	0.971643	1920	1	-7.7683
DPP7	11	0.11549	0.36719	0.975922	7813	4	-6.8205	0.085761	0.086629	0.971643	1921	1	-6.8205
hsa-mir-4265	8	0.24164	0.52699	0.999996	11502	5	-7.8726	0.085804	0.086026	0.971643	1922	1	-7.8726
PPP1R1C	12	0.31879	0.6658	0.999996	13165	3	-6.0364	0.08581	0.087479	0.971643	1923	1	-6.0364
ZNF654	12	0.74863	0.93621	0.999996	18972	5	-7.4847	0.085861	0.087533	0.971643	1924	1	-7.4847
NonTargetingControlGuideForHuman_0865	2	0.99117	0.99116	0.999996	21399	0	-2.6318	0.085901	0.085716	0.971643	1925	0	-2.6318
LRRC73	12	0.64796	0.89745	0.999996	17960	4	-5.7255	0.085911	0.087583	0.971643	1926	1	-5.7255
TECPR2	12	0.12869	0.39592	0.994187	8245	7	-8.2074	0.086062	0.087721	0.971643	1927	1	-8.2074
hsa-mir-581	7	0.64735	0.84394	0.999996	17949	3	-7.417	0.086083	0.086078	0.971643	1928	0	-7.417
MYH7	11	0.22442	0.54437	0.999996	11112	6	-7.7148	0.086084	0.086955	0.971643	1929	1	-7.7148
POU3F1	12	0.96003	0.99191	0.999996	20946	2	-6.5569	0.086112	0.08776	0.971643	1930	1	-6.5569
CPNE2	11	0.37335	0.7072	0.999996	14182	4	-7.3191	0.08613	0.087002	0.971643	1931	1	-7.3191
ELOVL3	12	0.86944	0.97208	0.999996	20057	3	-6.7496	0.086163	0.087809	0.971643	1932	1	-6.7496
ROR2	9	0.075222	0.25719	0.91435	6125	4	-6.8531	0.086171	0.085978	0.971643	1933	1	-6.8531
CDY2A	10	0.00053862	0.0041527	0.317335	262	8	-9.1092	0.086204	0.086598	0.971643	1934	1	-9.1092
THEM6	11	0.040905	0.17451	0.839501	4275	7	-8.561	0.086222	0.087087	0.971643	1935	1	-8.561
TCTEX1D2	12	0.44189	0.77538	0.999996	15208	6	-7.7118	0.086313	0.087948	0.971643	1936	1	-7.7118
MPST	11	0.20786	0.51993	0.999996	10698	5	-7.1588	0.086315	0.087179	0.971643	1937	1	-7.1588
hsa-mir-6840	8	0.72566	0.89723	0.999996	18747	3	-5.9559	0.086444	0.086659	0.971643	1938	1	-5.9559
SCARA5	12	0.14417	0.4261	0.999996	8789	3	-7.1828	0.086565	0.08821	0.971643	1939	1	-7.1828
ELF3	11	0.50387	0.81353	0.999996	16102	3	-6.2419	0.086591	0.087429	0.971643	1940	1	-6.2419
PPP2R3A	12	0.18584	0.50146	0.999996	10130	6	-7.8118	0.086615	0.088255	0.971643	1941	1	-7.8118
KIR2DL4	12	0.18446	0.4991	0.999996	10099	6	-7.9205	0.086666	0.088297	0.971643	1942	1	-7.9205
SMCO4	10	0.062036	0.2317	0.89658	5462	7	-8.2152	0.086707	0.087107	0.971643	1943	1	-8.2152
CREBRF	11	0.49766	0.80968	0.999996	16005	6	-7.676	0.08673	0.087583	0.971643	1944	1	-7.676
NonTargetingControlGuideForHuman_0538	1	0.91326	0.91359	0.999996	20471	0	-2.7227	0.086741	0.086695	0.971643	1945	0	-2.7227
TRPS1	12	0.15363	0.44403	0.999996	9127	4	-6.6351	0.086766	0.088413	0.971643	1946	1	-6.6351
hsa-mir-1299	2	0.77838	0.77807	0.999996	19258	0	-4.5506	0.086789	0.086619	0.971643	1947	0	-4.5506
BAMBI	12	0.26062	0.59947	0.999996	11939	5	-7.3792	0.086867	0.088506	0.971643	1948	1	-7.3792
NonTargetingControlGuideForHuman_0951	2	0.95513	0.95534	0.999996	20880	0	-3.9181	0.086894	0.086721	0.971643	1949	0	-3.9181
TSKU	11	0.7045	0.9156	0.999996	18522	3	-6.7219	0.087007	0.08785	0.971643	1950	1	-6.7219
FAM43B	12	0.14476	0.42726	0.999996	8807	5	-7.3448	0.087018	0.08865	0.971643	1951	1	-7.3448
CXorf40B	10	0.27158	0.59063	0.999996	12163	6	-8.0442	0.087169	0.08756	0.971643	1952	1	-8.0442
AIRE	9	0.99982	0.99983	0.999996	21669	0	-4.9483	0.08723	0.087011	0.971643	1953	1	-4.9483
NonTargetingControlGuideForHuman_0782	2	0.059279	0.10451	0.749601	5309	1	-5.9251	0.087233	0.087077	0.971643	1954	0	-5.9251
F5	12	0.20017	0.52345	0.999996	10503	6	-7.5807	0.087269	0.088895	0.971643	1955	1	-7.5807
LOC646862	10	0.8905	0.97068	0.999996	20259	2	-6.3206	0.087337	0.087723	0.971643	1956	1	-6.3206
RTN1	11	0.36691	0.70142	0.999996	14052	6	-7.9068	0.087375	0.088207	0.971643	1957	1	-7.9068
ANKRD10	11	0.12042	0.37611	0.981301	7969	4	-7.0459	0.087468	0.088291	0.971643	1958	1	-7.0459
HIST1H2AL	12	0.75133	0.93721	0.999996	18997	4	-7.0056	0.08747	0.089082	0.971643	1959	1	-7.0056
AGMAT	12	0.28801	0.63147	0.999996	12504	7	-7.9658	0.08752	0.089124	0.971643	1960	1	-7.9658
CLINT1	12	0.00079216	0.0063615	0.352256	345	8	-8.8963	0.08757	0.089178	0.971643	1961	1	-8.8963
RAD51C	11	0.50483	0.81403	0.999996	16114	4	-6.8723	0.087606	0.088414	0.971643	1962	1	-6.8723
hsa-mir-4773-1	7	0.12654	0.33688	0.958209	8185	5	-8.056	0.087617	0.08763	0.971643	1963	0	-8.056
NonTargetingControlGuideForHuman_0610	2	0.25311	0.38557	0.987762	11747	1	-5.3995	0.087625	0.087472	0.971643	1964	0	-5.3995
hsa-mir-604	8	0.18337	0.4491	0.999996	10063	4	-7.8965	0.087689	0.087934	0.971643	1965	1	-7.8965
NonTargetingControlGuideForHuman_0817	2	0.51837	0.55611	0.999996	16278	1	-5.2051	0.087694	0.087548	0.971643	1966	0	-5.2051
HAO2	11	0.97284	0.99377	0.999996	21095	2	-6.4293	0.087698	0.088496	0.971643	1967	1	-6.4293
IRAK1	12	0.50717	0.81899	0.999996	16147	4	-7.133	0.087721	0.089316	0.971643	1968	1	-7.133
STK32A	11	0.88018	0.97335	0.999996	20159	4	-6.9568	0.08779	0.088589	0.971643	1969	1	-6.9568
NonTargetingControlGuideForHuman_0982	2	0.13627	0.225	0.891763	8511	1	-5.7106	0.087816	0.087671	0.971643	1970	0	-5.7106
SLC22A18	12	0.44028	0.77428	0.999996	15185	6	-7.6609	0.087822	0.089407	0.971643	1971	1	-7.6609
SUFU	11	0.79054	0.94517	0.999996	19374	4	-7.4339	0.087836	0.088637	0.971643	1972	1	-7.4339
SLC35D2	12	0.21535	0.54338	0.999996	10893	5	-5.2135	0.087872	0.089447	0.971643	1973	1	-5.2135
LCTL	11	0.37404	0.70782	0.999996	14193	5	-6.8531	0.087882	0.088687	0.971643	1974	1	-6.8531
MACROD2	12	0.0081602	0.049059	0.622746	1555	5	-6.9504	0.088123	0.089687	0.971643	1975	1	-6.9504
RAB43	10	0.79189	0.94085	0.999996	19394	3	-6.6377	0.088133	0.088511	0.971643	1976	1	-6.6377
SIGLECL1	11	0.012241	0.066542	0.674507	2009	7	-8.2652	0.088159	0.088944	0.971643	1977	1	-8.2652
SNAPIN	10	0.19896	0.49847	0.999996	10479	5	-7.5874	0.088217	0.088591	0.971643	1978	1	-7.5874
TFRC	12	0.26813	0.60842	0.999996	12087	4	-7.1564	0.088223	0.089777	0.971643	1979	1	-7.1564
GDPD5	11	0.27267	0.61104	0.999996	12180	4	-6.1116	0.088251	0.089036	0.971643	1980	1	-6.1116
CD3G	12	0.037399	0.16645	0.829554	4061	7	-7.978	0.088274	0.089826	0.971643	1981	1	-7.978
KCNH4	10	0.32611	0.65364	0.999996	13297	5	-7.2469	0.08828	0.088652	0.971643	1982	1	-7.2469
GTF3C1	10	0.98846	0.9961	0.999996	21350	2	-5.3587	0.08828	0.088652	0.971643	1983	1	-5.3587
HMOX2	11	0.056096	0.21874	0.885648	5156	7	-8.4036	0.088297	0.089078	0.971643	1984	1	-8.4036
C6orf203	12	0.90277	0.9804	0.999996	20362	2	-6.9932	0.088324	0.089871	0.971643	1985	1	-6.9932
NDRG1	12	0.87512	0.97348	0.999996	20116	4	-7.1329	0.088374	0.089916	0.971643	1986	1	-7.1329
SLC38A2	12	0.076885	0.2846	0.934437	6197	8	-8.2346	0.088424	0.089959	0.971643	1987	1	-8.2346
hsa-mir-19a	6	0.76207	0.88514	0.999996	19106	2	-6.47	0.088436	0.088464	0.971643	1988	0	-6.47
LACE1	12	0.059146	0.23529	0.898543	5302	8	-8.3811	0.088475	0.090009	0.971643	1989	1	-8.3811
ANAPC16	11	0.18125	0.47884	0.999996	9987	5	-7.3267	0.088481	0.089256	0.971643	1990	1	-7.3267
GRAMD3	12	0.2819	0.62446	0.999996	12362	7	-7.8246	0.088525	0.090065	0.971643	1991	1	-7.8246
NonTargetingControlGuideForHuman_0609	2	0.62449	0.63713	0.999996	17692	1	-4.9211	0.088547	0.088413	0.971643	1992	0	-4.9211
FRA10AC1	8	0.20755	0.48231	0.999996	10688	2	-4.3833	0.088596	0.088833	0.971643	1993	1	-4.3833
hsa-mir-3934	7	0.14761	0.37455	0.980268	8906	2	-7.2465	0.088618	0.088626	0.971643	1994	0	-7.2465
KRTAP9-8	10	0.42514	0.74279	0.999996	14938	5	-7.3593	0.088678	0.089042	0.971643	1995	1	-7.3593
T	10	0.61654	0.86983	0.999996	17584	2	-7.0816	0.088762	0.089117	0.971643	1996	1	-7.0816
JAM3	11	0.47752	0.79416	0.999996	15717	5	-7.2334	0.08885	0.089591	0.971643	1997	1	-7.2334
ZNF644	12	0.20628	0.53152	0.999996	10653	7	-7.8676	0.088976	0.090487	0.971643	1998	1	-7.8676
[truncated: 19,688 more rows]
